# Supplementary material for: 3-Chloro-N′-(4-hy­droxy­benzyl­idene)benzohydrazide
Source: Acta Crystallogr Sect E Struct Rep Online. 2011 Jan 12;67(Pt 2):o331. doi: 10.1107/S1600536811000699 (PMC3051464; doi:10.1107/S1600536811000699)
Supplement: Supplementary file 2 [file e-67-0o331-Isup2.hkl]

# 
# h,k,l, Fc-squared, Fo-squared, sigma(Fo-squared) and status flag 
# 
data_I
_shelx_title ' test_0m in P2(1)2(1)2(1)' 
_shelx_refln_list_code          4 
_shelx_F_calc_maximum      168.23 
_exptl_crystal_F_000       568.00 
_reflns_d_resolution_high  0.7828 
 
loop_ 
 _symmetry_equiv_pos_as_xyz 
 'x, y, z' 
 '-x+1/2, -y, z+1/2' 
 '-x, y+1/2, -z+1/2' 
 'x+1/2, -y+1/2, -z' 
 
_cell_length_a     7.5470 
_cell_length_b    11.7540 
_cell_length_c    14.9120 
_cell_angle_alpha  90.000 
_cell_angle_beta   90.000 
_cell_angle_gamma  90.000 
 
_shelx_F_squared_multiplier     1.000 
 
loop_ 
 _refln_index_h 
 _refln_index_k 
 _refln_index_l 
 _refln_F_squared_calc 
 _refln_F_squared_meas 
 _refln_F_squared_sigma 
 _refln_observed_status 
   2   0   0      946.33      944.83     32.55 o 
   4   0   0     6910.03     6802.92    196.94 o 
   6   0   0       22.10        8.95      8.41 o 
   1   1   0      113.23      112.54      4.70 o 
   2   1   0     2509.89     2470.65     71.89 o 
   3   1   0     1672.05     1721.25     40.47 o 
   4   1   0     3304.22     3272.54     72.84 o 
   5   1   0      430.34      409.84     35.40 o 
   6   1   0       53.90       53.71     12.48 o 
   7   1   0        0.39        7.60      9.49 o 
   0   2   0    16597.44    15824.01    428.34 o 
   1   2   0     5943.17     5786.37    114.13 o 
   2   2   0     1145.33     1180.05     44.83 o 
   3   2   0      363.89      355.62     14.51 o 
   4   2   0      111.85      110.96     18.31 o 
   5   2   0      204.61      175.16     12.37 o 
   6   2   0       26.22       26.25      6.66 o 
   7   2   0       34.96       57.78     14.92 o 
   9   2   0       24.51       49.64     16.55 o 
   1   3   0      211.87      230.84     20.89 o 
   2   3   0      281.59      280.88     11.49 o 
   3   3   0      367.72      388.91     11.01 o 
   4   3   0     5714.93     5763.13     98.29 o 
   5   3   0       50.56       61.75      6.48 o 
   6   3   0       37.74       52.19     21.84 o 
   7   3   0       20.59       22.79     12.48 o 
   0   4   0     6157.29     5880.87    168.46 o 
   1   4   0     1539.02     1521.54     37.02 o 
   2   4   0      113.98      145.61     17.77 o 
   3   4   0      653.16      625.87     15.03 o 
   4   4   0        8.77       17.87      8.68 o 
   5   4   0       20.52       22.36      7.30 o 
   6   4   0       71.12       68.31     10.78 o 
   7   4   0       98.20       93.32     17.90 o 
   1   5   0        1.00       12.18      4.82 o 
   2   5   0     3686.71     3892.31     84.97 o 
   3   5   0      191.51      178.75     30.79 o 
   4   5   0      533.51      600.32     37.84 o 
   5   5   0      297.69      294.63     16.67 o 
   6   5   0       24.12       25.77     14.51 o 
   7   5   0       20.55       36.62     16.82 o 
   0   6   0     5604.26     6060.99    179.31 o 
   1   6   0       67.05       72.68      9.90 o 
   2   6   0      219.55      189.13     19.67 o 
   3   6   0       75.79       94.94     15.33 o 
   4   6   0      169.05      175.41     16.82 o 
   5   6   0        3.19        1.89      9.36 o 
   6   6   0       20.72       17.09      8.38 o 
   7   6   0        6.53       -4.61     11.94 o 
   1   7   0      252.69      262.53     15.42 o 
   2   7   0        2.24        2.40     16.82 o 
   3   7   0      320.55      337.13     17.51 o 
   4   7   0      117.53       99.97     11.93 o 
   5   7   0        0.75        4.99      7.10 o 
   6   7   0        4.13        6.58      7.61 o 
   7   7   0        7.36       20.07     14.65 o 
   8   7   0        8.90        9.77     17.09 o 
   0   8   0       58.00       75.14     15.19 o 
   1   8   0        9.66       -1.80      5.85 o 
   2   8   0       33.92       44.00      9.04 o 
   3   8   0       94.40       99.79     12.38 o 
   4   8   0        6.80        5.30      7.02 o 
   5   8   0        7.79        6.62      8.12 o 
   6   8   0        0.78       -0.27      7.95 o 
   7   8   0       20.15        7.60     15.46 o 
   8   8   0        5.06        6.78     18.18 o 
   1   9   0       38.43       54.36     10.53 o 
   2   9   0        0.16        1.72      6.65 o 
   3   9   0        4.53        1.27      6.91 o 
   4   9   0       14.50       15.30      8.58 o 
   5   9   0       17.83       10.68      8.86 o 
   6   9   0       53.92       34.72     18.18 o 
   7   9   0        2.59       -9.22     16.00 o 
   0  10   0        9.78       -7.60      8.95 o 
   1  10   0       19.38       15.10      8.66 o 
   2  10   0       48.82       62.28     17.77 o 
   3  10   0        9.59       12.66      8.33 o 
   4  10   0        3.44        0.74      7.61 o 
   5  10   0       29.96       35.61     15.87 o 
   6  10   0       38.31        6.51     17.36 o 
   7  10   0        7.01       -4.61     17.63 o 
   1  11   0      174.14      183.85     18.02 o 
   2  11   0      335.21      320.08     51.13 o 
   3  11   0       56.60       43.13     11.72 o 
   4  11   0        3.87        2.87      8.71 o 
   5  11   0       23.90       24.17     11.01 o 
   6  11   0       25.25        8.14     19.80 o 
   0  12   0       38.08       59.41     18.45 o 
   1  12   0       19.82       20.15     12.07 o 
   2  12   0        8.87        8.47      9.30 o 
   3  12   0        6.91        1.74      8.68 o 
   4  12   0        0.78        0.96      8.73 o 
   5  12   0        6.62        0.90     10.99 o 
   1  13   0        0.71        7.92     11.26 o 
   2  13   0       47.69       46.59     12.89 o 
   3  13   0       22.70       19.92     20.21 o 
   4  13   0       10.85       28.26     26.31 o 
   0  14   0        0.13        7.32     13.29 o 
   1  14   0        2.59        5.12     14.92 o 
   2  14   0       54.07       48.75     23.46 o 
   3  14   0        0.04       -4.34     11.26 o 
   1   0   1      300.14      294.60      7.09 o 
   2   0   1     9036.24     8965.53    174.64 o 
   3   0   1       53.69       56.35      5.91 o 
   4   0   1      329.09      302.46     13.51 o 
   5   0   1        0.54        5.49      4.59 o 
   6   0   1       93.23       99.95     11.08 o 
   7   0   1        9.94       16.87      7.47 o 
  -8   1   1       79.07      100.10     19.53 o 
  -6   1   1       31.99       35.97      8.19 o 
  -5   1   1       29.00       27.38      6.60 o 
  -4   1   1     1597.81     1565.85     39.66 o 
  -3   1   1      445.05      406.74     29.43 o 
  -2   1   1    28300.32    26937.16    418.69 o 
  -1   1   1      265.56      261.05      6.85 o 
   0   1   1     4931.88     4780.87    131.57 o 
   1   1   1      287.76      281.91      8.30 o 
   2   1   1    28178.58    26851.46    521.11 o 
   3   1   1      460.08      462.59     15.42 o 
   4   1   1     1623.06     1582.04     56.29 o 
   5   1   1       27.38       34.33      6.71 o 
   6   1   1       31.78       27.14      7.77 o 
   7   1   1       12.29       15.48     10.31 o 
  -9   2   1       21.19       34.18     14.92 o 
  -8   2   1        4.27       12.21     10.31 o 
  -6   2   1      712.88      717.50     25.61 o 
  -5   2   1       88.34       91.72      9.30 o 
  -4   2   1       54.41       56.27      6.90 o 
  -3   2   1      347.94      332.25     12.47 o 
  -2   2   1     7438.21     7340.07    145.20 o 
  -1   2   1      666.21      667.39     14.00 o 
   0   2   1       76.57       70.11      7.70 o 
   1   2   1      663.06      639.80     13.57 o 
   2   2   1     7404.81     7413.63    120.28 o 
   3   2   1      340.74      332.15     12.63 o 
   4   2   1       54.50       57.01      9.36 o 
   5   2   1       83.19       89.23      9.31 o 
   6   2   1      716.72      707.98     41.64 o 
   7   2   1       10.93       26.31      9.21 o 
   8   2   1        4.52       20.07     14.38 o 
  -9   3   1        1.10       24.14     13.56 o 
  -7   3   1       34.64       21.70     12.75 o 
  -6   3   1       43.46       29.55      7.95 o 
  -5   3   1       51.66       65.82      8.52 o 
  -4   3   1      228.66      240.49     12.27 o 
  -3   3   1      716.97      737.50     21.77 o 
  -2   3   1      205.76      213.48      9.54 o 
  -1   3   1      380.61      380.73     10.58 o 
   0   3   1      543.19      509.00     18.99 o 
   1   3   1      383.60      387.14     10.37 o 
   2   3   1      219.65      207.91     14.22 o 
   3   3   1      727.94      727.14     17.58 o 
   4   3   1      226.48      229.48      9.73 o 
   5   3   1       52.28       58.05      6.58 o 
   6   3   1       41.85       33.57      8.53 o 
   7   3   1       34.21       45.14     15.87 o 
   8   3   1       35.06       44.49     16.28 o 
  -9   4   1       18.43       31.47     13.56 o 
  -7   4   1       34.41       46.12     15.46 o 
  -6   4   1      327.35      318.52     17.36 o 
  -5   4   1       82.25       78.69      9.95 o 
  -4   4   1      301.25      310.08     14.67 o 
  -3   4   1      235.13      237.69     11.87 o 
  -2   4   1     1399.91     1394.59     35.09 o 
  -1   4   1       32.58       38.87      6.92 o 
   0   4   1     1593.03     1563.12     30.33 o 
   1   4   1       29.64       25.62      4.12 o 
   2   4   1     1409.72     1408.66     27.71 o 
   3   4   1      225.16      233.42      8.68 o 
   4   4   1      295.67      302.43     11.13 o 
   5   4   1       79.59      117.61     12.27 o 
   6   4   1      322.61      326.65     18.70 o 
   7   4   1       34.77       37.82     10.35 o 
   8   4   1        3.10       10.58     13.56 o 
  -7   5   1       18.64       15.19     12.75 o 
  -6   5   1       52.40       57.24     15.19 o 
  -5   5   1       10.67        7.44      6.51 o 
  -4   5   1        9.44       13.66      5.97 o 
  -3   5   1       13.12       23.57      6.13 o 
  -2   5   1     1822.43     1905.31     47.18 o 
  -1   5   1      763.17      755.95     23.50 o 
   0   5   1      366.56      394.61     12.19 o 
   1   5   1      766.59      772.78     18.18 o 
   2   5   1     1835.72     1981.68     37.36 o 
   3   5   1       14.71       16.06      5.23 o 
   4   5   1        7.82       18.42      6.78 o 
   5   5   1       11.11        2.98      8.82 o 
   6   5   1       51.01       42.75      9.81 o 
   7   5   1       18.09       24.14      9.40 o 
   8   5   1       17.68        4.34     14.11 o 
  -7   6   1       16.88       24.14     16.00 o 
  -6   6   1       37.12       35.81     14.65 o 
  -5   6   1        0.46        4.54      6.52 o 
  -4   6   1      281.05      286.83     15.83 o 
  -3   6   1      189.34      205.23     13.69 o 
  -2   6   1      480.16      533.78     38.25 o 
  -1   6   1      758.47      725.82     32.01 o 
   0   6   1     1147.39     1239.16     34.72 o 
   1   6   1      743.16      714.10     18.40 o 
   2   6   1      469.49      516.76     14.25 o 
   3   6   1      186.07      177.30     20.62 o 
   4   6   1      272.42      252.64     19.53 o 
   5   6   1        0.47        2.19      6.31 o 
   6   6   1       37.20       54.44     10.61 o 
   7   6   1       17.07       20.07     13.83 o 
   8   6   1       11.70       24.69     16.00 o 
  -7   7   1       12.43      -13.29     13.02 o 
  -6   7   1       29.02       29.84     15.19 o 
  -5   7   1       74.18       67.23     11.05 o 
  -4   7   1      108.31      108.63     12.25 o 
  -3   7   1       14.65       18.60      6.78 o 
  -2   7   1      357.73      368.96     17.71 o 
  -1   7   1       22.39       30.51      7.57 o 
   0   7   1      144.54      128.44     25.36 o 
   1   7   1       19.97       26.66      7.37 o 
   2   7   1      352.11      378.99     18.21 o 
   3   7   1       14.98       14.16      7.03 o 
   4   7   1      109.55      125.74     23.06 o 
   5   7   1       73.42       63.19     11.70 o 
   6   7   1       29.06       21.28      9.65 o 
   7   7   1       12.35        8.41     15.46 o 
   8   7   1        1.60       -9.49     14.92 o 
  -7   8   1       18.99        0.00     14.38 o 
  -6   8   1       20.86       10.58     15.73 o 
  -5   8   1       81.10       79.47     12.24 o 
  -4   8   1       14.58        5.99      8.82 o 
  -3   8   1       49.68       46.51      9.89 o 
  -2   8   1       97.23      105.11     11.87 o 
  -1   8   1        5.04       10.90      6.68 o 
   0   8   1       69.22       45.58      9.20 o 
   1   8   1        5.43       11.66      6.91 o 
   2   8   1       95.31      119.17     13.04 o 
   3   8   1       49.28       45.20     10.23 o 
   4   8   1       14.58       15.64      7.95 o 
   5   8   1       81.08       61.82     11.70 o 
   6   8   1       20.86       11.62      9.31 o 
   7   8   1       18.89        2.98     14.65 o 
   8   8   1       14.51       12.21     18.99 o 
  -7   9   1        0.57        0.54     16.55 o 
  -6   9   1       34.55       11.94     16.28 o 
  -5   9   1       61.07       39.56     15.87 o 
  -4   9   1       23.51       28.55      9.13 o 
  -3   9   1       59.58       56.88     24.82 o 
  -2   9   1       22.87       21.09      8.60 o 
  -1   9   1      138.84      169.05     30.25 o 
   0   9   1      198.03      205.90     27.53 o 
   1   9   1      141.09      124.35     13.71 o 
   2   9   1       22.04       12.71     11.80 o 
   3   9   1       60.36       86.67     12.81 o 
   4   9   1       23.74       19.41     15.33 o 
   5   9   1       60.97       33.45     10.85 o 
   6   9   1       33.80        8.09     17.23 o 
   7   9   1        0.53       -2.71     16.82 o 
  -7  10   1        6.63        2.71     18.18 o 
  -6  10   1       14.26       18.72     17.36 o 
  -5  10   1        3.96        3.27      8.28 o 
  -4  10   1       88.85       61.41     12.06 o 
  -3  10   1       19.76        5.70     10.85 o 
  -2  10   1       10.84       19.57      8.93 o 
  -1  10   1      136.02      168.93     39.33 o 
   0  10   1       44.37       27.20     10.06 o 
   1  10   1      135.21      135.74     15.43 o 
   2  10   1       10.18       -0.16     11.94 o 
   3  10   1       20.48       21.60     12.89 o 
   4  10   1       91.54       84.28     17.36 o 
   5  10   1        4.07        0.82      8.92 o 
   6  10   1       14.43       10.46     11.01 o 
   7  10   1        6.58       -5.43     18.72 o 
  -6  11   1        0.70       -9.49     17.36 o 
  -5  11   1        9.40      -11.12     14.65 o 
  -4  11   1       68.42       68.23     13.55 o 
  -3  11   1      101.11       83.53     29.84 o 
  -2  11   1        4.86        6.41      8.41 o 
  -1  11   1       11.60       17.47      9.59 o 
   0  11   1       14.27       -8.17      8.82 o 
   1  11   1       12.24       12.61      8.44 o 
   2  11   1        5.24        2.15      7.69 o 
   3  11   1      100.68       99.14     15.73 o 
   4  11   1       68.44       42.86     18.72 o 
   5  11   1        9.45        7.86     24.14 o 
   6  11   1        0.64       13.63     11.40 o 
  -5  12   1       33.95        7.60     18.45 o 
  -4  12   1       19.33       15.76     23.87 o 
  -3  12   1       19.54        4.91     21.02 o 
  -2  12   1       85.49       74.68     14.24 o 
  -1  12   1       50.28       42.35     12.16 o 
   0  12   1      268.03      258.12     40.69 o 
   1  12   1       51.28       48.71     12.47 o 
   2  12   1       86.12       85.26     14.17 o 
   3  12   1       19.65       18.75     14.38 o 
   4  12   1       19.90        8.74     10.15 o 
   5  12   1       34.36       31.08     12.59 o 
  -4  13   1       10.03        3.20     21.97 o 
  -3  13   1       15.74       10.93     11.20 o 
  -2  13   1       15.40       11.79     13.56 o 
  -1  13   1        8.12        3.76      9.18 o 
   0  13   1       15.89       10.48     10.20 o 
   1  13   1        8.00        9.97      9.39 o 
   2  13   1       15.14       37.86     12.18 o 
   3  13   1       15.42       11.69     12.61 o 
   4  13   1       10.01       11.51     13.43 o 
  -3  14   1        1.16        6.52     10.81 o 
  -2  14   1        2.70       10.10     11.73 o 
  -1  14   1        6.60        0.88     10.04 o 
   0  14   1       27.07       13.49     11.70 o 
   1  14   1        6.74       10.47     11.74 o 
   2  14   1        2.77       11.43     10.74 o 
   3  14   1        1.28       -2.32      9.84 o 
   0   0   2     1406.21     1277.14     39.88 o 
   1   0   2      244.86      260.25      7.25 o 
   2   0   2      567.56      564.01     11.28 o 
   3   0   2      142.06      145.76      6.71 o 
   4   0   2       60.85       66.37      6.09 o 
   5   0   2      403.90      402.14     14.27 o 
   6   0   2        5.80        2.98      5.94 o 
   7   0   2       72.37       85.44     22.65 o 
   8   0   2       28.35       21.89      8.55 o 
  -8   1   2       11.74       10.04     11.39 o 
  -7   1   2        5.76       12.82      7.34 o 
  -6   1   2      134.99      137.18     10.42 o 
  -5   1   2      324.73      331.51     12.24 o 
  -4   1   2      485.15      479.18     17.38 o 
  -3   1   2      903.02      878.29     23.67 o 
  -2   1   2     8743.97     8420.11    118.12 o 
  -1   1   2     1998.73     1998.83     30.22 o 
   0   1   2     1025.54      929.29     17.37 o 
   1   1   2     1989.98     1976.53     34.71 o 
   2   1   2     8663.58     8567.96    138.65 o 
   3   1   2      915.60      890.15     25.20 o 
   4   1   2      490.44      497.33     18.77 o 
   5   1   2      324.32      324.79     16.11 o 
   6   1   2      132.08      128.11     12.51 o 
   7   1   2        5.51        7.58      6.83 o 
   8   1   2       12.32       18.72     11.66 o 
  -9   2   2        6.68       27.67     15.73 o 
  -8   2   2       12.51       22.52     11.39 o 
  -7   2   2       93.42      105.80     19.53 o 
  -6   2   2      790.78      795.64     36.89 o 
  -5   2   2       19.82       23.44      7.19 o 
  -4   2   2     1201.29     1152.84     25.61 o 
  -3   2   2      483.74      475.31     15.73 o 
  -2   2   2      335.71      330.85      9.30 o 
  -1   2   2     1031.77      998.74     19.44 o 
   0   2   2     2765.22     2645.49     39.08 o 
   1   2   2     1026.39      999.30     30.04 o 
   2   2   2      334.60      330.21      8.99 o 
   3   2   2      494.50      456.47     16.14 o 
   4   2   2     1162.40     1165.11     35.13 o 
   5   2   2       21.29       34.12      6.78 o 
   6   2   2      786.31      730.13     43.27 o 
   7   2   2       93.07       93.86     18.72 o 
   8   2   2       12.73        9.22      9.22 o 
  -9   3   2       13.61       27.94     14.65 o 
  -8   3   2      101.04      101.18     22.24 o 
  -6   3   2       19.91       29.30     11.94 o 
  -5   3   2       79.11       91.24      9.48 o 
  -4   3   2      434.48      426.38     16.39 o 
  -3   3   2       54.30       63.61      9.36 o 
  -2   3   2      135.12      126.42      6.24 o 
  -1   3   2     2413.09     2358.38     42.19 o 
   0   3   2       24.52       25.07      2.86 o 
   1   3   2     2410.87     2364.93     42.12 o 
   2   3   2      138.39      128.20     10.38 o 
   3   3   2       54.93       60.62      6.43 o 
   4   3   2      435.59      457.17     14.53 o 
   5   3   2       77.75       64.69      7.42 o 
   6   3   2       19.40       17.49      7.68 o 
   7   3   2       35.40       50.32     10.42 o 
   8   3   2      100.80       93.32     20.07 o 
  -9   4   2        9.39       25.23     14.11 o 
  -8   4   2        5.69        4.34     11.39 o 
  -6   4   2      178.46      190.43     21.70 o 
  -5   4   2       94.66       90.17      9.97 o 
  -4   4   2       22.93       36.14      8.55 o 
  -3   4   2      317.55      340.03     15.73 o 
  -2   4   2      415.57      373.96     14.13 o 
  -1   4   2      637.56      660.80     16.20 o 
   0   4   2     1502.70     1530.78     30.50 o 
   1   4   2      628.11      638.36     15.90 o 
   2   4   2      418.52      386.60     11.46 o 
   3   4   2      305.56      313.51     15.14 o 
   4   4   2       26.28       29.73      5.21 o 
   5   4   2       93.07      101.03     11.70 o 
   6   4   2      177.74      189.16     16.29 o 
   7   4   2       45.71       63.40     11.70 o 
   8   4   2        5.79       15.19     14.11 o 
  -9   5   2        6.18       15.73     12.21 o 
  -8   5   2       25.75       28.21     14.65 o 
  -6   5   2        4.55       -7.60     10.31 o 
  -5   5   2       33.41       42.12     12.07 o 
  -4   5   2      104.74      101.39     10.08 o 
  -3   5   2      201.53      191.57     11.73 o 
  -2   5   2      442.04      432.39     16.44 o 
  -1   5   2       28.69       34.04      4.95 o 
   0   5   2      120.92      116.95      7.21 o 
   1   5   2       29.15       31.62      5.56 o 
   2   5   2      435.31      420.19     12.68 o 
   3   5   2      203.69      209.75      9.17 o 
   4   5   2      106.18      108.92     11.49 o 
   5   5   2       33.94       36.83      9.15 o 
   6   5   2        5.01       14.91      8.28 o 
   7   5   2       19.73       12.32      9.11 o 
   8   5   2       25.28       -7.87     13.56 o 
  -6   6   2       32.36       15.19     12.21 o 
  -5   6   2       27.89       17.54     15.73 o 
  -4   6   2        3.01        4.04      6.32 o 
  -3   6   2      292.58      295.88     14.95 o 
  -2   6   2       50.79       55.03     22.11 o 
  -1   6   2      609.25      623.70     21.87 o 
   0   6   2      169.72      155.28     12.38 o 
   1   6   2      599.51      610.18     13.56 o 
   2   6   2       50.86       43.97      5.02 o 
   3   6   2      292.48      277.62     15.63 o 
   4   6   2        2.93        3.54      8.00 o 
   5   6   2       25.74       27.15     11.26 o 
   6   6   2       33.19       25.30      9.69 o 
   7   6   2        7.59        3.35      8.69 o 
   8   6   2        0.63       14.92     16.55 o 
  -6   7   2       19.50        9.22     12.75 o 
  -5   7   2        6.82       -6.04      6.37 o 
  -4   7   2      221.85      204.82     38.38 o 
  -3   7   2       43.62       53.21      9.11 o 
  -2   7   2      436.65      513.40     20.59 o 
  -1   7   2      280.76      270.01     15.15 o 
   0   7   2      378.21      417.99     14.66 o 
   1   7   2      285.19      301.53     11.70 o 
   2   7   2      429.76      425.65     34.32 o 
   3   7   2       45.61       62.78      9.73 o 
   4   7   2      223.76      191.53     18.31 o 
   5   7   2        6.98        4.92      7.84 o 
   6   7   2       18.80       20.36      9.69 o 
   7   7   2        3.60        3.05      9.49 o 
   8   7   2       12.12       -2.98     15.73 o 
  -6   8   2        3.14      -10.04     13.02 o 
  -5   8   2       16.20       11.12     13.02 o 
  -4   8   2       71.73       61.11     10.53 o 
  -3   8   2       48.60       41.70      9.69 o 
  -2   8   2       27.04       31.07      8.65 o 
  -1   8   2        2.50        4.42     10.85 o 
   0   8   2        9.41       -1.46      6.51 o 
   1   8   2        2.20       18.98      7.34 o 
   2   8   2       28.34       19.55     11.80 o 
   3   8   2       48.24       30.55     17.36 o 
   4   8   2       67.31       59.27     11.20 o 
   5   8   2       16.24       11.06      7.78 o 
   6   8   2        2.84       11.39      9.73 o 
   7   8   2        6.11        6.78     10.44 o 
   8   8   2       32.93        4.88     18.18 o 
  -7   9   2        5.35      -11.66     16.55 o 
  -6   9   2       46.63       32.82     17.36 o 
  -5   9   2        4.51        3.80     12.75 o 
  -4   9   2       16.69       21.91      8.99 o 
  -3   9   2       32.76       50.36     10.78 o 
  -2   9   2        6.43        9.81      9.49 o 
  -1   9   2       11.06       11.86      7.96 o 
   0   9   2        0.01       -2.56      6.17 o 
   1   9   2       11.88        9.32      7.61 o 
   2   9   2        7.21        1.36      6.71 o 
   3   9   2       33.77       14.40      7.92 o 
   4   9   2       16.90       21.51     11.12 o 
   5   9   2        4.66       17.87      9.73 o 
   6   9   2       46.64       45.62     13.32 o 
   7   9   2        5.28       -4.61     16.28 o 
  -7  10   2        3.13       -4.34     18.45 o 
  -6  10   2        3.59       -8.41     15.73 o 
  -5  10   2       14.40        3.26     14.92 o 
  -4  10   2       10.22        4.76      8.13 o 
  -3  10   2       41.75       45.81     11.01 o 
  -2  10   2       33.84       31.49     18.58 o 
  -1  10   2        0.52       -3.76      7.19 o 
   0  10   2        1.47        6.22      8.11 o 
   1  10   2        0.66       -8.48      6.84 o 
   2  10   2       32.82       21.42      8.93 o 
   3  10   2       43.45       58.92     11.85 o 
   4  10   2        9.74        1.96      7.93 o 
   5  10   2       14.11       20.38     10.81 o 
   6  10   2        3.55        7.14     10.23 o 
   7  10   2        3.01       -9.49     16.00 o 
  -6  11   2       14.83        5.70     17.36 o 
  -5  11   2       18.41       14.11     17.90 o 
  -4  11   2       20.75       12.22      9.33 o 
  -3  11   2       90.00       85.73     20.89 o 
  -2  11   2       20.84       24.91     15.46 o 
  -1  11   2       52.34       40.00     11.02 o 
   0  11   2       80.47       89.93     14.10 o 
   1  11   2       52.79       63.34     12.81 o 
   2  11   2       21.88       14.19      9.38 o 
   3  11   2       89.63       94.25     28.35 o 
   4  11   2       20.88        7.18     21.43 o 
   5  11   2       18.15       18.48     11.27 o 
   6  11   2       15.08        0.71     10.87 o 
  -5  12   2       36.63       32.01     20.89 o 
  -4  12   2       27.03       22.44     11.07 o 
  -3  12   2       15.26       26.13     10.73 o 
  -2  12   2       18.37       26.87     18.31 o 
  -1  12   2       59.48       53.17     12.98 o 
   0  12   2       58.93       71.99     14.02 o 
   1  12   2       60.41       48.08     12.85 o 
   2  12   2       18.84        4.88      9.40 o 
   3  12   2       14.95       19.19     10.27 o 
   4  12   2       26.41       19.03     16.82 o 
   5  12   2       36.12       20.36     12.09 o 
  -4  13   2       11.79       -5.43     18.72 o 
  -3  13   2       13.44       19.63     10.75 o 
  -2  13   2       61.45       53.94     13.67 o 
  -1  13   2        9.22       12.80     12.48 o 
   0  13   2       16.87       15.06      9.73 o 
   1  13   2        8.59       -5.22      8.73 o 
   2  13   2       61.52       48.63     16.55 o 
   3  13   2       13.16       12.36     10.78 o 
   4  13   2       11.66        9.63     10.58 o 
  -3  14   2        0.64       11.66     10.74 o 
  -2  14   2        4.16       -0.81     10.58 o 
  -1  14   2       13.88       24.72     14.65 o 
   0  14   2        1.34        1.72     12.21 o 
   1  14   2       13.96       19.30     11.63 o 
   2  14   2        4.08        1.55     15.06 o 
   3  14   2        0.67        0.06     10.70 o 
   1   0   3     1850.70     1689.39     31.32 o 
   2   0   3     2996.31     2837.02     51.00 o 
   3   0   3      445.75      425.50     13.33 o 
   4   0   3      823.86      812.43     26.76 o 
   5   0   3      171.02      207.29     14.82 o 
   6   0   3      185.73      203.03     24.82 o 
   7   0   3       21.82       11.75      9.36 o 
   8   0   3       26.31       19.14     12.48 o 
  -8   1   3       12.20       16.00     11.94 o 
  -7   1   3       60.10       71.76     14.78 o 
  -6   1   3        2.66        8.22      8.00 o 
  -5   1   3       96.37       86.87      7.70 o 
  -4   1   3       34.95       35.24      4.02 o 
  -3   1   3      567.04      564.26     11.10 o 
  -2   1   3      200.45      196.24      6.13 o 
  -1   1   3     1388.23     1415.91     22.79 o 
   0   1   3     2758.23     2718.60     40.11 o 
   1   1   3     1387.44     1384.44     26.51 o 
   2   1   3      213.23      202.47      7.59 o 
   3   1   3      580.45      570.50     18.80 o 
   4   1   3       32.64       29.84      6.23 o 
   5   1   3       98.28      119.69     11.27 o 
   6   1   3        2.09        3.34      5.91 o 
   7   1   3       59.50       68.91     11.34 o 
   8   1   3       12.16       23.06     13.56 o 
  -9   2   3        0.57        1.63     12.48 o 
  -8   2   3       39.67       46.12     16.55 o 
  -7   2   3       12.33       10.31     10.31 o 
  -6   2   3      177.35      183.11     23.06 o 
  -5   2   3      112.14      109.72      8.89 o 
  -4   2   3      533.78      543.47     13.49 o 
  -3   2   3     1077.93     1086.17     20.26 o 
  -2   2   3      409.97      399.17      8.53 o 
  -1   2   3      537.44      541.21     10.98 o 
   0   2   3     4463.24     4349.09     62.84 o 
   1   2   3      545.28      556.22     11.35 o 
   2   2   3      435.67      436.12     11.31 o 
   3   2   3     1079.65     1082.35     29.98 o 
   4   2   3      527.17      527.63     20.01 o 
   5   2   3      114.04      141.96     31.87 o 
   6   2   3      181.15      167.90     14.06 o 
   7   2   3       12.79       -4.07      8.95 o 
   8   2   3       40.00       38.64     11.22 o 
   9   2   3        0.55       13.83     16.00 o 
  -9   3   3       40.52       50.19     18.72 o 
  -8   3   3       66.02       75.14     20.35 o 
  -7   3   3       24.37       29.30     13.83 o 
  -6   3   3       42.71       33.09     13.29 o 
  -5   3   3      393.53      423.30     18.95 o 
  -4   3   3      977.59     1002.95     27.13 o 
  -3   3   3      330.65      313.84     16.28 o 
  -2   3   3      288.44      296.29      8.34 o 
  -1   3   3      472.29      465.73     14.19 o 
   0   3   3      119.15      124.46      5.06 o 
   1   3   3      485.66      486.45     10.45 o 
   2   3   3      279.73      282.56      9.71 o 
   3   3   3      321.39      325.22     11.59 o 
   4   3   3      980.04      937.71     45.84 o 
   5   3   3      393.32      387.07     15.13 o 
   6   3   3       42.94       37.79      9.50 o 
   7   3   3       25.06       13.16      8.11 o 
   8   3   3       65.69       79.01     14.92 o 
   9   3   3       40.55       50.73     19.26 o 
  -9   4   3        1.13        2.98     13.02 o 
  -8   4   3       87.84      120.44     23.60 o 
  -7   4   3       13.03       14.38     11.39 o 
  -6   4   3       98.49      113.24     13.47 o 
  -5   4   3      165.79      133.74     17.09 o 
  -4   4   3       73.21       78.97      8.24 o 
  -3   4   3      307.49      300.33     12.86 o 
  -2   4   3      144.56      139.55      7.43 o 
  -1   4   3      508.86      482.90     11.79 o 
   0   4   3       19.74       26.44      3.31 o 
   1   4   3      516.45      504.61     11.21 o 
   2   4   3      140.11      154.28      7.90 o 
   3   4   3      305.74      318.54     11.66 o 
   4   4   3       74.89       81.56      7.33 o 
   5   4   3      165.53      207.12     17.63 o 
   6   4   3      100.10      109.22     20.07 o 
   7   4   3       13.14       15.58      8.53 o 
   8   4   3       86.91       64.92     18.72 o 
   9   4   3        1.11        9.77     15.73 o 
  -8   5   3        3.66        8.41     11.66 o 
  -7   5   3       42.38       62.12     18.45 o 
  -6   5   3       90.89       93.05     16.82 o 
  -5   5   3       35.32       27.13     11.94 o 
  -4   5   3      214.68      211.16     17.90 o 
  -3   5   3       72.37       56.59      7.36 o 
  -2   5   3      474.31      452.87     14.48 o 
  -1   5   3      184.97      169.19      7.40 o 
   0   5   3      920.81      904.91     18.24 o 
   1   5   3      182.58      191.18      6.82 o 
   2   5   3      492.40      491.31     14.40 o 
   3   5   3       69.60       75.65      6.73 o 
   4   5   3      215.36      241.68     26.58 o 
   5   5   3       35.49       40.30      9.50 o 
   6   5   3       89.63       93.94     17.50 o 
   7   5   3       42.21       39.87     11.87 o 
   8   5   3        3.57       15.53     11.26 o 
  -8   6   3       69.89       44.22     17.09 o 
  -7   6   3       23.50       18.45     13.02 o 
  -6   6   3        2.74      -10.85     10.85 o 
  -5   6   3       13.20        0.00     10.31 o 
  -4   6   3      159.71      163.22     12.78 o 
  -3   6   3       20.90       17.80     14.38 o 
  -2   6   3       27.47       27.59      7.21 o 
  -1   6   3      344.44      337.74     14.96 o 
   0   6   3      300.58      290.01      9.40 o 
   1   6   3      341.53      350.21      9.86 o 
   2   6   3       29.99       27.07      4.93 o 
   3   6   3       21.85       28.74      7.94 o 
   4   6   3      162.94      149.03     14.28 o 
   5   6   3       12.93        3.66      6.57 o 
   6   6   3        2.82       10.69     13.83 o 
   7   6   3       24.35       22.27     10.25 o 
   8   6   3       69.80       50.06     13.22 o 
  -8   7   3       21.35       43.67     17.90 o 
  -7   7   3       16.35       30.92     14.65 o 
  -6   7   3       25.74       18.45     14.38 o 
  -5   7   3       62.17       65.10     17.09 o 
  -4   7   3       72.06       80.87     10.78 o 
  -3   7   3      113.30      123.18     34.72 o 
  -2   7   3      330.64      341.16     16.87 o 
  -1   7   3      330.92      346.73     15.08 o 
   0   7   3       36.79       49.45      5.09 o 
   1   7   3      336.76      335.80     13.01 o 
   2   7   3      338.35      335.90     17.84 o 
   3   7   3      108.53      114.19     12.43 o 
   4   7   3       74.87       69.90     11.55 o 
   5   7   3       61.60       80.05     12.98 o 
   6   7   3       25.22       20.99     10.25 o 
   7   7   3       16.86       25.05     11.87 o 
   8   7   3       21.44       18.18     17.90 o 
  -8   8   3        0.95       25.50     12.75 o 
  -7   8   3       11.72       23.60     13.02 o 
  -6   8   3       69.75       43.95     18.18 o 
  -5   8   3       24.02       28.48     16.00 o 
  -4   8   3       36.35       49.66     20.62 o 
  -3   8   3       45.12       46.45      9.71 o 
  -2   8   3      212.25      206.80     15.82 o 
  -1   8   3        9.72       11.85      6.91 o 
   0   8   3      923.38      946.72     21.35 o 
   1   8   3        9.56       11.88      4.74 o 
   2   8   3      216.70      264.74     18.09 o 
   3   8   3       46.23       37.13     20.35 o 
   4   8   3       35.91       58.45     16.00 o 
   5   8   3       24.48       19.75      9.18 o 
   6   8   3       70.70       69.53     14.51 o 
   7   8   3       11.59       -1.12      9.32 o 
   8   8   3        0.87        7.60     16.82 o 
  -7   9   3        3.42       21.97     13.56 o 
  -6   9   3        4.10        4.88     14.92 o 
  -5   9   3       10.51        1.36     13.83 o 
  -4   9   3      114.20      106.22     24.41 o 
  -3   9   3       48.25       48.89      9.96 o 
  -2   9   3       10.83        8.74      7.72 o 
  -1   9   3        6.86       -4.34      6.91 o 
   0   9   3       29.94       39.82     10.17 o 
   1   9   3        6.45        2.02      6.58 o 
   2   9   3       10.04       16.75      8.53 o 
   3   9   3       50.30       41.18     10.26 o 
   4   9   3      113.84      110.22     19.94 o 
   5   9   3       11.01       -1.05      7.95 o 
   6   9   3        4.25        3.80      9.84 o 
   7   9   3        3.51       11.01     15.87 o 
  -7  10   3        0.14        7.32      9.77 o 
  -6  10   3       11.02       -8.95     14.92 o 
  -5  10   3       19.39       19.26     17.63 o 
  -4  10   3       42.40       39.10     10.62 o 
  -3  10   3       34.39       32.68     10.56 o 
  -2  10   3       50.36       75.13     12.74 o 
  -1  10   3      344.65      381.10     22.43 o 
   0  10   3        3.52        0.65      8.05 o 
   1  10   3      341.06      350.20     24.28 o 
   2  10   3       49.68       53.64     11.99 o 
   3  10   3       33.25       48.55     11.60 o 
   4  10   3       42.74       63.25     13.47 o 
   5  10   3       19.24       10.76     10.36 o 
   6  10   3       11.30       19.06     11.54 o 
   7  10   3        0.14       -2.62     10.99 o 
  -6  11   3       48.53       45.30     22.52 o 
  -5  11   3       43.67       50.46     20.35 o 
  -4  11   3       47.75       60.49     20.89 o 
  -3  11   3      106.26       83.87     13.75 o 
  -2  11   3       29.50       22.50      9.81 o 
  -1  11   3       79.91      100.80     14.78 o 
   0  11   3       97.38      119.05     29.84 o 
   1  11   3       78.91       73.90     18.72 o 
   2  11   3       29.65        9.08      8.73 o 
   3  11   3      105.68       98.86     23.19 o 
   4  11   3       49.12       50.60     12.67 o 
   5  11   3       43.37       35.88     12.32 o 
   6  11   3       48.58       66.74     16.61 o 
  -5  12   3       20.66        4.61     17.90 o 
  -4  12   3       42.26        6.24     17.09 o 
  -3  12   3       12.86        8.10      9.91 o 
  -2  12   3        0.55       -3.46      8.40 o 
  -1  12   3       13.97       17.15     10.30 o 
   0  12   3        6.82        7.13      8.67 o 
   1  12   3       13.48        6.24      8.92 o 
   2  12   3        0.48        0.50      8.58 o 
   3  12   3       13.12       17.40     10.54 o 
   4  12   3       42.78       21.85     14.51 o 
   5  12   3       20.38        4.81     11.21 o 
  -4  13   3        7.86       -7.60     17.36 o 
  -3  13   3       36.38       47.05     14.65 o 
  -2  13   3        2.84       12.44     10.34 o 
  -1  13   3       43.44       29.43     12.08 o 
   0  13   3       34.62       28.15     11.01 o 
   1  13   3       43.00       28.67     13.16 o 
   2  13   3        2.74       -3.66      9.48 o 
   3  13   3       36.79       25.53     11.68 o 
   4  13   3        7.92       -0.14     15.06 o 
  -3  14   3        1.31       18.86     11.30 o 
  -2  14   3        7.94        0.88     10.70 o 
  -1  14   3       15.49       30.35     12.89 o 
   0  14   3        0.18       12.52     11.21 o 
   1  14   3       15.38       23.61     12.73 o 
   2  14   3        7.72        5.75     10.43 o 
   3  14   3        1.38        4.28     13.29 o 
   0   0   4        5.40        8.11      4.07 o 
   1   0   4      332.13      331.38     10.07 o 
   2   0   4      178.65      198.83      8.24 o 
   3   0   4      325.32      322.12      9.32 o 
   4   0   4       68.54       59.67      5.48 o 
   5   0   4        8.22        6.52      5.15 o 
   6   0   4       67.63       68.16     14.24 o 
   7   0   4        8.20       13.23      7.95 o 
   8   0   4        0.68        7.01      8.71 o 
   9   0   4       18.18       13.56     15.46 o 
  -9   1   4        4.74       -5.15     13.02 o 
  -8   1   4       77.37       93.71     16.95 o 
  -7   1   4        5.19        7.74      7.36 o 
  -6   1   4       44.96       40.44     20.89 o 
  -5   1   4       25.90       20.14      7.19 o 
  -4   1   4      770.72      770.73     16.06 o 
  -3   1   4      399.04      393.40      8.47 o 
  -2   1   4      942.46      951.52     17.58 o 
  -1   1   4        7.23        9.15      2.22 o 
   0   1   4      118.37      107.80      4.98 o 
   1   1   4        7.73        7.60      2.86 o 
   2   1   4      918.06      913.48     40.38 o 
   3   1   4      405.49      393.75     15.95 o 
   4   1   4      754.28      761.85     28.21 o 
   5   1   4       28.90       26.19      7.18 o 
   6   1   4       45.59       60.14     11.80 o 
   7   1   4        4.84        7.31      7.07 o 
   8   1   4       77.53       94.94     21.97 o 
   9   1   4        4.81        8.68     14.11 o 
  -9   2   4        3.74        7.05     13.29 o 
  -8   2   4       12.63       35.54     15.46 o 
  -7   2   4       31.84       36.08     14.11 o 
  -6   2   4       26.87       30.25      8.60 o 
  -5   2   4       36.28       38.42      8.63 o 
  -4   2   4      557.88      579.70     13.73 o 
  -3   2   4        5.63        7.87      2.34 o 
  -2   2   4      484.80      483.95     13.16 o 
  -1   2   4      814.80      783.29     14.64 o 
   0   2   4      509.79      524.47     11.13 o 
   1   2   4      818.03      790.75     17.82 o 
   2   2   4      468.77      472.54     13.10 o 
   3   2   4        7.33        8.56      3.14 o 
   4   2   4      552.23      571.64     31.87 o 
   5   2   4       35.22       36.10      7.75 o 
   6   2   4       28.02       17.33      7.02 o 
   7   2   4       31.16       35.81     14.92 o 
   8   2   4       12.86       19.26     14.65 o 
   9   2   4        3.61       14.61     14.65 o 
  -9   3   4        9.15       13.56     14.11 o 
  -8   3   4       47.24       67.55     20.62 o 
  -7   3   4       21.95       15.19     12.48 o 
  -6   3   4      125.72      132.11     21.43 o 
  -5   3   4       71.40       61.90      9.15 o 
  -4   3   4      266.78      260.05     10.17 o 
  -3   3   4        9.63        8.14      2.92 o 
  -2   3   4      220.46      229.22      7.23 o 
  -1   3   4      399.04      408.73      9.98 o 
   0   3   4       11.80       13.14      2.73 o 
   1   3   4      392.05      399.58     10.02 o 
   2   3   4      213.89      219.11      8.24 o 
   3   3   4        8.62        7.55      2.95 o 
   4   3   4      279.38      272.99     14.32 o 
   5   3   4       69.74       74.51      9.69 o 
   6   3   4      124.14       99.47     13.23 o 
   7   3   4       21.28       36.55     25.50 o 
   8   3   4       47.06       54.80     17.09 o 
   9   3   4        9.10        6.78     15.46 o 
  -9   4   4       18.93       11.94     14.11 o 
  -8   4   4        8.86        7.60     12.48 o 
  -7   4   4       62.51       86.54     20.62 o 
  -6   4   4       32.11       50.73     15.73 o 
  -5   4   4       46.64       64.05     10.30 o 
  -4   4   4       28.67       36.36      7.92 o 
  -3   4   4      112.49      112.58      6.54 o 
  -2   4   4     1207.13     1232.20     23.52 o 
  -1   4   4       54.69       63.30      5.33 o 
   0   4   4      627.00      598.19     13.44 o 
   1   4   4       48.45       56.75      4.29 o 
   2   4   4     1217.70     1262.41     22.92 o 
   3   4   4      115.48      124.51     17.35 o 
   4   4   4       27.21       20.75      5.42 o 
   5   4   4       46.44       53.36     10.20 o 
   6   4   4       32.38       31.06      9.59 o 
   7   4   4       61.87       50.07     11.55 o 
   8   4   4        8.72       12.52      9.76 o 
   9   4   4       19.18       32.82     18.18 o 
  -8   5   4       29.63       43.95     18.45 o 
  -7   5   4       18.27       39.61     16.00 o 
  -6   5   4      327.60      317.93     32.55 o 
  -5   5   4       35.27       22.27      7.88 o 
  -4   5   4       47.29       34.86      8.30 o 
  -3   5   4       58.49       60.97      7.13 o 
  -2   5   4      219.71      214.45      8.49 o 
  -1   5   4      510.46      517.41     13.28 o 
   0   5   4     1098.24     1095.37     21.38 o 
   1   5   4      502.15      531.20     12.70 o 
   2   5   4      219.71      213.02      7.43 o 
   3   5   4       57.35       55.00      8.87 o 
   4   5   4       46.60       53.99      9.59 o 
   5   5   4       38.68       42.28     16.28 o 
   6   5   4      325.42      283.68     34.59 o 
   7   5   4       18.09       13.52      9.52 o 
   8   5   4       29.95       32.76     13.02 o 
  -8   6   4       27.93       34.72     17.36 o 
  -7   6   4       52.64       87.08     22.24 o 
  -6   6   4       74.47       75.14     18.45 o 
  -5   6   4       36.07       29.81     11.66 o 
  -4   6   4      298.81      299.64     17.42 o 
  -3   6   4       14.54        7.42      4.48 o 
  -2   6   4      181.86      180.08     10.02 o 
  -1   6   4      369.36      363.37     11.37 o 
   0   6   4       75.20       73.38      5.63 o 
   1   6   4      363.98      362.52     10.61 o 
   2   6   4      172.88      179.41     11.29 o 
   3   6   4       16.16       14.65      4.94 o 
   4   6   4      298.93      269.17     18.98 o 
   5   6   4       35.22       40.80     10.50 o 
   6   6   4       73.08       81.64     13.51 o 
   7   6   4       52.34       37.81     11.97 o 
   8   6   4       27.63       31.69     13.09 o 
  -8   7   4        1.66       17.36     13.29 o 
  -7   7   4        9.54       28.75     14.38 o 
  -6   7   4      155.91      106.88     21.43 o 
  -5   7   4       12.98       24.75     12.21 o 
  -4   7   4       66.98       53.12     10.53 o 
  -3   7   4      154.28      148.96     10.53 o 
  -2   7   4      130.80      142.14     12.14 o 
  -1   7   4       70.50       76.08      6.60 o 
   0   7   4       48.88       54.87      5.48 o 
   1   7   4       68.75       72.26      7.26 o 
   2   7   4      126.05      121.54      8.89 o 
   3   7   4      148.60      138.14     14.10 o 
   4   7   4       65.83       62.49     11.31 o 
   5   7   4       13.70       13.54      8.54 o 
   6   7   4      156.22      154.60     46.66 o 
   7   7   4        9.67       25.22     11.51 o 
   8   7   4        1.62       14.21     12.21 o 
  -7   8   4        4.58       18.99     13.02 o 
  -6   8   4       31.23       40.69     15.73 o 
  -5   8   4       40.92       45.02     24.69 o 
  -4   8   4       59.71       60.02     11.11 o 
  -3   8   4      279.88      262.11     46.31 o 
  -2   8   4      106.60      124.97     15.49 o 
  -1   8   4        4.53        1.37      3.80 o 
   0   8   4      113.08      105.26      9.71 o 
   1   8   4        5.12        4.41      4.48 o 
   2   8   4      104.38      115.72     13.17 o 
   3   8   4      279.94      296.66     21.97 o 
   4   8   4       58.47       77.54     12.83 o 
   5   8   4       40.74       20.14     10.12 o 
   6   8   4       31.85       23.76     14.92 o 
   7   8   4        4.40       11.96     11.39 o 
  -7   9   4        5.59       20.07     14.92 o 
  -6   9   4        0.35        5.97     11.12 o 
  -5   9   4        6.45       11.41     13.70 o 
  -4   9   4       70.95       72.26     12.36 o 
  -3   9   4       24.24       30.89      7.45 o 
  -2   9   4      100.61       89.91      9.74 o 
  -1   9   4       64.20       61.72      8.19 o 
   0   9   4        9.10       13.35      6.04 o 
   1   9   4       66.34       63.20     11.74 o 
   2   9   4       98.08       96.31     16.14 o 
   3   9   4       24.29       17.38      8.57 o 
   4   9   4       71.69       74.15     17.23 o 
   5   9   4        6.01       -1.74      8.46 o 
   6   9   4        0.38       -4.59      8.73 o 
   7   9   4        5.51        1.69     11.68 o 
  -6  10   4        6.97       27.94     15.19 o 
  -5  10   4       40.43       41.73     11.38 o 
  -4  10   4      122.39       87.59     24.41 o 
  -3  10   4      225.26      224.86     32.17 o 
  -2  10   4      425.22      433.91     18.64 o 
  -1  10   4      392.92      402.21     29.16 o 
   0  10   4       27.78       31.13     10.58 o 
   1  10   4      395.89      430.70     23.50 o 
   2  10   4      431.09      469.95     37.30 o 
   3  10   4      227.50      191.21     34.32 o 
   4  10   4      121.70      106.90     29.84 o 
   5  10   4       41.25       31.22     11.94 o 
   6  10   4        7.07       -2.75     10.13 o 
  -6  11   4       22.59       22.47     24.01 o 
  -5  11   4       36.09       33.07     11.60 o 
  -4  11   4       45.18       50.23     12.38 o 
  -3  11   4        8.23        8.26      6.06 o 
  -2  11   4       36.56       36.51     18.99 o 
  -1  11   4       30.15       37.38     11.43 o 
   0  11   4       44.69       40.93     11.22 o 
   1  11   4       29.48       21.92      9.88 o 
   2  11   4       36.19       49.86     13.43 o 
   3  11   4        7.72        5.06      9.15 o 
   4  11   4       45.37       39.80     25.91 o 
   5  11   4       37.15       16.59     11.70 o 
   6  11   4       22.57       10.99     12.26 o 
  -5  12   4        1.00        3.50     21.97 o 
  -4  12   4       17.06       34.34     24.01 o 
  -3  12   4        6.41       21.77     10.22 o 
  -2  12   4       10.99       30.27     11.49 o 
  -1  12   4        9.12       -0.86      8.91 o 
   0  12   4       11.24       11.28     12.07 o 
   1  12   4        9.31        9.71      8.68 o 
   2  12   4       11.12       19.53     11.39 o 
   3  12   4        6.21        4.07     12.61 o 
   4  12   4       17.37        5.01     19.94 o 
   5  12   4        0.99       -3.80     12.48 o 
  -4  13   4        5.18      -21.97     14.65 o 
  -3  13   4        3.31        1.63     16.55 o 
  -2  13   4        0.79       12.92     10.85 o 
  -1  13   4        4.66       -9.38      7.89 o 
   0  13   4       28.10       17.62     11.22 o 
   1  13   4        4.43       -3.17      8.65 o 
   2  13   4        0.72       10.81     10.84 o 
   3  13   4        3.26       20.55     11.50 o 
   4  13   4        5.02       10.71     11.47 o 
  -2  14   4       18.61       25.54     11.97 o 
  -1  14   4       13.95       23.32     12.38 o 
   0  14   4        5.22       11.00     11.98 o 
   1  14   4       14.44        0.26     10.25 o 
   2  14   4       18.81       16.72     13.11 o 
   1   0   5      142.44      155.55      5.36 o 
   2   0   5      152.67      118.80      9.02 o 
   3   0   5      211.68      209.37      9.89 o 
   4   0   5     1370.16     1294.01     31.25 o 
   5   0   5        1.82       -4.18      4.59 o 
   6   0   5      498.86      493.43     36.62 o 
   7   0   5       11.28       10.74      8.95 o 
   8   0   5        7.74       17.12     10.16 o 
   9   0   5        1.29       -1.09     14.92 o 
  -9   1   5        1.50        6.78     14.38 o 
  -8   1   5       11.38       13.21      9.42 o 
  -7   1   5       25.37       19.07     11.26 o 
  -6   1   5       53.29       61.25     28.48 o 
  -5   1   5        4.06        0.29      4.98 o 
  -4   1   5      179.93      200.74     13.23 o 
  -3   1   5      435.80      430.74     12.48 o 
  -2   1   5     1046.67     1091.32     20.09 o 
  -1   1   5     2349.00     2337.23     36.99 o 
   0   1   5     3466.10     3262.92     49.24 o 
   1   1   5     2367.34     2342.15     43.63 o 
   2   1   5     1053.84     1084.73     24.52 o 
   3   1   5      433.93      409.85     13.80 o 
   4   1   5      178.16      209.16     12.73 o 
   5   1   5        4.17       -4.89      4.50 o 
   6   1   5       53.88       45.61      9.90 o 
   7   1   5       24.99       28.25      9.45 o 
   8   1   5       11.71       -4.07     11.39 o 
   9   1   5        1.48      -13.56     13.83 o 
  -9   2   5        0.81        3.26     14.38 o 
  -8   2   5        2.43        4.61     11.12 o 
  -7   2   5       47.53       38.42     11.21 o 
  -6   2   5      131.20      173.90     31.33 o 
  -5   2   5      157.59      169.99     14.75 o 
  -4   2   5      685.99      697.05     21.30 o 
  -3   2   5      473.21      454.25     12.13 o 
  -2   2   5      890.35      923.90     18.60 o 
  -1   2   5      827.25      852.97     14.58 o 
   0   2   5     1452.42     1416.66     24.35 o 
   1   2   5      841.81      861.95     19.93 o 
   2   2   5      877.25      927.06     21.71 o 
   3   2   5      465.77      432.83     14.02 o 
   4   2   5      679.55      680.95     19.73 o 
   5   2   5      156.34      135.49     12.70 o 
   6   2   5      130.74      160.22     17.36 o 
   7   2   5       48.30       43.13     16.55 o 
   8   2   5        2.37       -1.90     12.21 o 
   9   2   5        0.82       13.66     11.12 o 
  -9   3   5        6.59        9.77     14.11 o 
  -8   3   5       40.60       78.40     21.43 o 
  -7   3   5       35.58       35.27     14.92 o 
  -6   3   5       15.46       21.16     11.66 o 
  -5   3   5       34.26       24.41     11.12 o 
  -4   3   5        5.01        7.56      4.47 o 
  -3   3   5       14.55       15.79      3.10 o 
  -2   3   5      801.66      815.46     25.49 o 
  -1   3   5       27.70       30.63      3.61 o 
   0   3   5     5139.67     5077.20     74.91 o 
   1   3   5       27.33       40.73      4.08 o 
   2   3   5      787.17      792.97     19.59 o 
   3   3   5       14.81       16.31      3.98 o 
   4   3   5        5.05        5.77      3.68 o 
   5   3   5       33.41       41.85      8.99 o 
   6   3   5       14.53       17.09     11.66 o 
   7   3   5       35.80       38.81     11.50 o 
   8   3   5       40.90       40.55     11.70 o 
   9   3   5        6.65       17.57     17.90 o 
  -8   4   5       90.89      103.35     23.87 o 
  -7   4   5       47.87       49.10     17.09 o 
  -6   4   5       60.28       71.07     17.63 o 
  -5   4   5       89.20      120.72     19.80 o 
  -4   4   5      311.68      291.18     31.60 o 
  -3   4   5      684.84      688.41     15.90 o 
  -2   4   5     1225.68     1254.57     23.89 o 
  -1   4   5     1049.30     1047.53     20.70 o 
   0   4   5     1499.99     1849.33    103.23 o 
   1   4   5     1064.14     1065.08     20.73 o 
   2   4   5     1222.10     1262.09     23.97 o 
   3   4   5      683.58      665.85     15.90 o 
   4   4   5      302.08      308.94     17.01 o 
   5   4   5       85.63       90.56     12.71 o 
   6   4   5       61.70       70.31     12.55 o 
   7   4   5       47.15       52.11     12.32 o 
   8   4   5       91.24      100.37     38.25 o 
  -8   5   5       56.11       47.47     18.72 o 
  -7   5   5        6.70       16.00     13.56 o 
  -6   5   5       30.85       30.92     14.92 o 
  -5   5   5      345.00      375.17     31.47 o 
  -4   5   5      136.41      152.66     13.52 o 
  -3   5   5      206.31      215.34      9.17 o 
  -2   5   5       46.42       61.33      5.58 o 
  -1   5   5      644.01      633.03     15.48 o 
   0   5   5      357.07      331.45     10.21 o 
   1   5   5      665.77      653.73     15.13 o 
   2   5   5       48.02       55.29      5.29 o 
   3   5   5      204.23      218.32     12.65 o 
   4   5   5      134.72      157.82     18.21 o 
   5   5   5      345.99      394.67     22.90 o 
   6   5   5       30.21       26.53      9.84 o 
   7   5   5        6.32       24.26     10.17 o 
   8   5   5       56.27       28.35     12.47 o 
  -8   6   5       43.73       57.78     20.89 o 
  -7   6   5       44.60       68.90     20.62 o 
  -6   6   5       14.89       18.18     12.21 o 
  -5   6   5        4.26       -8.80      5.87 o 
  -4   6   5      829.28      847.07     31.20 o 
  -3   6   5      113.04      107.66      7.65 o 
  -2   6   5      192.53      197.45      9.56 o 
  -1   6   5       86.53       98.86      6.77 o 
   0   6   5       94.11       99.11      6.54 o 
   1   6   5       87.19       97.69     10.26 o 
   2   6   5      194.57      216.99     18.73 o 
   3   6   5      110.85      108.10      9.17 o 
   4   6   5      827.66      884.65     33.37 o 
   5   6   5        4.61       18.48      8.99 o 
   6   6   5       15.78       20.51      9.97 o 
   7   6   5       45.10       70.21     14.56 o 
   8   6   5       43.76       65.95     15.92 o 
  -8   7   5        6.95        1.63     12.75 o 
  -7   7   5       11.24       32.82     15.73 o 
  -6   7   5      150.86      148.66     25.23 o 
  -5   7   5       54.07       51.81     11.60 o 
  -4   7   5      236.91      210.57     20.62 o 
  -3   7   5      141.15      149.21     12.57 o 
  -2   7   5      409.28      408.37     13.62 o 
  -1   7   5      227.82      237.90     10.63 o 
   0   7   5      895.63      900.26     20.59 o 
   1   7   5      225.46      218.01     15.96 o 
   2   7   5      419.01      404.56     15.39 o 
   3   7   5      138.99      134.69     14.29 o 
   4   7   5      235.23      222.13     33.77 o 
   5   7   5       54.93       74.63     13.33 o 
   6   7   5      151.10      150.30     18.34 o 
   7   7   5       10.86        9.03     10.64 o 
   8   7   5        7.14       17.18     21.16 o 
  -7   8   5        4.06        8.14     12.48 o 
  -6   8   5        8.56       24.69     13.02 o 
  -5   8   5       17.60       15.10      8.92 o 
  -4   8   5      184.89      163.66     15.91 o 
  -3   8   5       23.63       23.86      7.41 o 
  -2   8   5      288.19      274.17     12.49 o 
  -1   8   5      204.75      191.40     10.29 o 
   0   8   5       44.65       52.84      7.68 o 
   1   8   5      204.86      193.17     11.98 o 
   2   8   5      286.30      324.88     18.75 o 
   3   8   5       23.43       26.28      9.63 o 
   4   8   5      185.26      204.79     40.42 o 
   5   8   5       18.73        9.91      8.91 o 
   6   8   5        8.63        7.78     10.04 o 
   7   8   5        3.90        5.98     12.21 o 
  -7   9   5        9.36       10.04     13.83 o 
  -6   9   5       39.71       66.46     19.80 o 
  -5   9   5       77.30       73.85     17.36 o 
  -4   9   5       65.85       61.73     11.80 o 
  -3   9   5      416.81      351.84     29.30 o 
  -2   9   5      380.40      369.56     16.21 o 
  -1   9   5      759.50      758.00     29.01 o 
   0   9   5      941.87      962.84     27.82 o 
   1   9   5      768.58      739.93     30.10 o 
   2   9   5      373.11      400.13     30.38 o 
   3   9   5      420.97      392.63     22.79 o 
   4   9   5       65.77       62.63     13.70 o 
   5   9   5       77.07       74.80     14.57 o 
   6   9   5       39.15       41.15     12.70 o 
   7   9   5        9.45        9.07     12.48 o 
  -6  10   5        1.75        2.17     11.12 o 
  -5  10   5       51.89       47.49     12.62 o 
  -4  10   5       78.20      128.81     58.46 o 
  -3  10   5       69.49       83.53     13.23 o 
  -2  10   5      186.03      210.05     37.23 o 
  -1  10   5      152.83      137.11     29.84 o 
   0  10   5      115.92      130.19     14.78 o 
   1  10   5      154.35      153.30     17.77 o 
   2  10   5      185.62      211.79     18.99 o 
   3  10   5       69.82       52.04     12.56 o 
   4  10   5       76.44       79.60     14.96 o 
   5  10   5       51.37       45.04     13.42 o 
   6  10   5        1.66        4.12     11.05 o 
  -6  11   5        2.16       23.06     15.19 o 
  -5  11   5       28.40       14.22     10.56 o 
  -4  11   5        9.43       -0.26      9.22 o 
  -3  11   5       14.94       18.86      8.30 o 
  -2  11   5       35.70       37.65     14.78 o 
  -1  11   5        5.19       14.25      8.91 o 
   0  11   5       66.17       71.03     24.82 o 
   1  11   5        6.09        0.50      8.14 o 
   2  11   5       36.23       52.06     32.82 o 
   3  11   5       14.85        2.60     17.77 o 
   4  11   5        9.62       21.36     11.20 o 
   5  11   5       28.46       40.01     13.13 o 
   6  11   5        2.13       10.33     12.64 o 
  -5  12   5       18.47       12.04     11.27 o 
  -4  12   5       66.57       58.98     13.36 o 
  -3  12   5       30.10       31.74     18.72 o 
  -2  12   5        7.01       14.55     10.04 o 
  -1  12   5       18.57       27.45     11.50 o 
   0  12   5        7.22       14.97     10.06 o 
   1  12   5       18.16       36.75     13.29 o 
   2  12   5        7.38        8.44      9.18 o 
   3  12   5       29.42       47.61     13.69 o 
   4  12   5       66.76       89.32     23.33 o 
   5  12   5       18.87       -5.05     12.48 o 
  -4  13   5        5.80        0.54     17.36 o 
  -3  13   5        7.72        7.87     17.36 o 
  -2  13   5        1.84       13.30     14.38 o 
  -1  13   5        8.39       11.61     10.42 o 
   0  13   5       47.72       31.02     15.87 o 
   1  13   5        8.32       19.86     11.01 o 
   2  13   5        1.99        3.16      9.43 o 
   3  13   5        7.79       10.73     14.24 o 
   4  13   5        5.84       17.04     12.04 o 
  -2  14   5       11.05      -13.29     13.56 o 
  -1  14   5       12.37       10.44     11.70 o 
   0  14   5       10.36       11.12     11.99 o 
   1  14   5       12.20       16.83     15.46 o 
   2  14   5       10.93        3.99     11.07 o 
   0   0   6        5.86       -0.94      3.19 o 
   1   0   6        0.02       -0.28      2.66 o 
   2   0   6      108.89      103.16      7.43 o 
   3   0   6       42.80       47.01      6.03 o 
   4   0   6        0.48       -2.44      3.38 o 
   5   0   6      163.70      179.71     15.26 o 
   6   0   6       28.54       40.30      9.90 o 
   7   0   6        0.18       -3.84      6.23 o 
   8   0   6        1.59       -0.01     10.58 o 
   9   0   6        5.56        6.51     17.09 o 
  -9   1   6        8.54       -1.90     13.83 o 
  -8   1   6       32.05       22.71     20.35 o 
  -7   1   6        0.62       -1.44      6.77 o 
  -6   1   6       97.97       98.13     14.65 o 
  -5   1   6       20.86       21.70      7.67 o 
  -4   1   6      132.47      123.63      9.79 o 
  -3   1   6       22.71       25.64      4.15 o 
  -2   1   6      506.33      519.66     11.99 o 
  -1   1   6      257.03      256.38      7.88 o 
   0   1   6       11.68       14.93      2.94 o 
   1   1   6      253.58      259.41     10.01 o 
   2   1   6      500.72      512.76     17.38 o 
   3   1   6       23.47       17.22      5.40 o 
   4   1   6      137.27      136.66      9.61 o 
   5   1   6       21.15       14.60      7.34 o 
   6   1   6       96.67      111.13     13.67 o 
   7   1   6        0.56        0.81      6.91 o 
   8   1   6       31.89       27.40     16.55 o 
   9   1   6        8.63        5.97     16.28 o 
  -9   2   6        3.92       -2.71     15.19 o 
  -8   2   6        0.60        3.80     12.48 o 
  -7   2   6        6.13       -1.86      7.95 o 
  -6   2   6        9.90       12.69      8.05 o 
  -5   2   6       62.89       75.46     11.35 o 
  -4   2   6      363.48      363.49     15.40 o 
  -3   2   6      117.38      129.19      6.79 o 
  -2   2   6     1755.80     1813.34     46.71 o 
  -1   2   6      280.20      282.71      8.84 o 
   0   2   6      508.39      539.57     15.03 o 
   1   2   6      284.44      286.87     17.04 o 
   2   2   6     1770.21     1740.59     36.52 o 
   3   2   6      119.89      148.27      9.04 o 
   4   2   6      370.60      367.97     14.74 o 
   5   2   6       62.15       58.10     10.06 o 
   6   2   6       10.79        8.83      7.28 o 
   7   2   6        5.94        1.93      7.92 o 
   8   2   6        0.57       -8.14     11.39 o 
   9   2   6        3.81       19.57     12.01 o 
  -8   3   6        4.38        8.68     13.83 o 
  -7   3   6        9.75       10.85     11.94 o 
  -6   3   6        8.29        8.41     10.58 o 
  -5   3   6       39.03       37.71     13.83 o 
  -4   3   6      488.96      499.96     23.39 o 
  -3   3   6      430.86      448.69     14.71 o 
  -2   3   6       80.90       84.49      5.13 o 
  -1   3   6     2328.71     2430.63     39.05 o 
   0   3   6     8626.37     9087.87    129.96 o 
   1   3   6     2283.61     2351.94     46.08 o 
   2   3   6       78.98       66.49      6.28 o 
   3   3   6      419.89      433.56     14.54 o 
   4   3   6      503.15      534.81     17.27 o 
   5   3   6       38.16       25.14      8.41 o 
   6   3   6        8.60       10.17      9.09 o 
   7   3   6        9.78       -5.70      9.49 o 
   8   3   6        4.37       10.58      9.89 o 
  -8   4   6        0.59       13.83     14.38 o 
  -7   4   6       35.46       20.07     14.38 o 
  -6   4   6      111.09      111.22     21.43 o 
  -5   4   6      108.50      100.37     18.72 o 
  -4   4   6       93.16       83.07      9.19 o 
  -3   4   6      474.80      467.96     16.24 o 
  -2   4   6      277.55      259.10      8.96 o 
  -1   4   6       99.27       98.98      6.15 o 
   0   4   6       33.66       41.33      4.56 o 
   1   4   6       99.14      107.98      6.42 o 
   2   4   6      283.60      278.22      9.60 o 
   3   4   6      484.20      495.30     15.43 o 
   4   4   6       98.07       90.74      9.19 o 
   5   4   6      107.28      104.08     10.74 o 
   6   4   6      111.74      109.76     25.09 o 
   7   4   6       35.99       34.80     11.63 o 
   8   4   6        0.57       18.75     10.91 o 
  -8   5   6       21.39       25.77     16.28 o 
  -7   5   6       14.13       30.65     15.73 o 
  -6   5   6      210.39      205.89     28.21 o 
  -5   5   6      100.08      134.01     21.97 o 
  -4   5   6       21.69       12.65      5.96 o 
  -3   5   6      184.04      206.37     22.97 o 
  -2   5   6      793.62      788.27     18.11 o 
  -1   5   6      107.83      115.78      8.69 o 
   0   5   6      978.08     1072.55     22.11 o 
   1   5   6      104.36      115.88      6.88 o 
   2   5   6      781.67      753.42     17.68 o 
   3   5   6      179.59      185.06     11.48 o 
   4   5   6       22.33       15.56      6.12 o 
   5   5   6      101.35      131.84     15.70 o 
   6   5   6      210.63      240.22     21.18 o 
   7   5   6       14.51        5.88      9.31 o 
   8   5   6       21.33       26.58     12.08 o 
  -8   6   6        6.77       43.13     18.45 o 
  -7   6   6       29.52       29.84     15.46 o 
  -6   6   6       20.87       14.92     11.39 o 
  -5   6   6       78.83      102.54     20.62 o 
  -4   6   6      496.97      495.22     19.19 o 
  -3   6   6      481.45      495.47     18.38 o 
  -2   6   6      113.59      116.00      7.80 o 
  -1   6   6      160.74      177.97      9.63 o 
   0   6   6      612.33      626.57     16.13 o 
   1   6   6      163.66      151.42      8.08 o 
   2   6   6      118.71      114.62      9.37 o 
   3   6   6      487.69      483.49     24.51 o 
   4   6   6      498.19      443.89     23.57 o 
   5   6   6       76.11      100.91     14.86 o 
   6   6   6       21.26       22.85     11.12 o 
   7   6   6       29.09       28.65     12.37 o 
   8   6   6        6.65       15.09     11.77 o 
  -7   7   6       14.47       10.04     13.56 o 
  -5   7   6      135.95      169.54     25.23 o 
  -4   7   6        8.30        2.56      6.78 o 
  -3   7   6       11.81       17.31      6.57 o 
  -2   7   6      375.03      357.45     12.98 o 
  -1   7   6      500.95      497.30     14.82 o 
   0   7   6       26.88       29.27      5.04 o 
   1   7   6      489.52      437.64     16.43 o 
   2   7   6      382.24      375.58     15.39 o 
   3   7   6       11.11       10.35     13.97 o 
   4   7   6        7.90       11.49      9.90 o 
   5   7   6      135.88      138.40     16.94 o 
   6   7   6      279.51      222.37     21.57 o 
   7   7   6       14.61       20.84     11.70 o 
  -7   8   6       13.31       14.65     12.75 o 
  -6   8   6       31.70       54.80     19.26 o 
  -5   8   6      154.88      154.90     24.96 o 
  -4   8   6      278.33      284.76     20.43 o 
  -3   8   6       85.89       68.78     15.64 o 
  -2   8   6     2064.32     2028.35     39.44 o 
  -1   8   6     1008.82      963.82     23.07 o 
   0   8   6       77.38       83.48      9.14 o 
   1   8   6     1002.18      947.48     32.53 o 
   2   8   6     2063.78     2010.22     57.06 o 
   3   8   6       84.08       90.83     19.53 o 
   4   8   6      279.99      241.48     23.19 o 
   5   8   6      154.24      149.97     18.13 o 
   6   8   6       31.49       31.25     11.89 o 
   7   8   6       13.02        8.27     11.66 o 
  -7   9   6        5.05       16.55     13.29 o 
  -6   9   6        7.15       19.53     14.11 o 
  -5   9   6       31.13       43.67     15.73 o 
  -4   9   6      125.59      110.81     19.53 o 
  -3   9   6      192.92      176.52     25.91 o 
  -2   9   6       37.09       57.74      7.24 o 
  -1   9   6      764.20      821.88     21.75 o 
   0   9   6     1433.10     1463.78     36.89 o 
   1   9   6      759.65      743.75     57.37 o 
   2   9   6       35.18       21.41     10.72 o 
   3   9   6      189.33      183.12     30.52 o 
   4   9   6      128.32      104.42     15.78 o 
   5   9   6       30.32       23.15     15.87 o 
   6   9   6        7.30        5.97     10.93 o 
   7   9   6        5.25       11.56     12.32 o 
  -6  10   6        9.55       35.54     15.73 o 
  -5  10   6       12.10       22.79     14.11 o 
  -4  10   6        5.44        9.34      9.06 o 
  -3  10   6      158.87      172.87     18.04 o 
  -2  10   6      196.62      202.08     13.98 o 
  -1  10   6       47.17       49.75      9.06 o 
   0  10   6      122.20      146.67     13.09 o 
   1  10   6       46.34       66.11     12.62 o 
   2  10   6      194.03      185.73     20.48 o 
   3  10   6      159.89      140.67     16.97 o 
   4  10   6        5.14       11.31      9.54 o 
   5  10   6       11.68        7.69      9.97 o 
   6  10   6        9.72       18.14     14.78 o 
  -5  11   6       45.23       45.84     17.63 o 
  -4  11   6        1.68        8.06      9.33 o 
  -3  11   6       28.28       39.37     17.63 o 
  -2  11   6      157.26      205.81     58.73 o 
  -1  11   6        1.12        2.81      8.24 o 
   0  11   6       63.69       66.30     13.51 o 
   1  11   6        1.21        2.25      7.96 o 
   2  11   6      157.68      186.35     38.25 o 
   3  11   6       28.21       22.31     10.84 o 
   4  11   6        1.67       -8.97      9.09 o 
   5  11   6       45.10       40.35     13.17 o 
  -4  12   6        4.37       10.48     16.95 o 
  -3  12   6       38.05       66.73     20.89 o 
  -2  12   6        1.21       13.83     15.73 o 
  -1  12   6       11.21       22.37     10.54 o 
   0  12   6       22.15       14.68     10.47 o 
   1  12   6       11.44       29.33     11.85 o 
   2  12   6        1.19       -6.04     14.38 o 
   3  12   6       37.85       25.90     12.36 o 
   4  12   6        4.37        3.34     11.35 o 
  -3  13   6       22.26       32.82     19.26 o 
  -2  13   6       33.09       34.18     19.53 o 
  -1  13   6        4.67       14.57     10.91 o 
   0  13   6       14.43       17.91     11.77 o 
   1  13   6        4.62        5.25     12.48 o 
   2  13   6       33.61       40.15     13.61 o 
   3  13   6       22.61       26.35     14.24 o 
  -1  14   6       28.67       41.23     13.77 o 
   0  14   6        1.31       -0.40     15.60 o 
   1  14   6       28.37       29.56     14.24 o 
   1   0   7     2272.59     2219.67     41.51 o 
   2   0   7      111.79      125.48     10.71 o 
   3   0   7      317.10      332.65     13.62 o 
   4   0   7        0.81        2.00      3.89 o 
   5   0   7        5.42        5.13      4.88 o 
   6   0   7       38.72       33.37     10.25 o 
   7   0   7       18.57       15.60      9.21 o 
   8   0   7       13.19        3.06      9.10 o 
  -8   1   7       17.56       10.80      9.84 o 
  -7   1   7       21.66       37.90     11.35 o 
  -6   1   7       64.56       66.49     12.37 o 
  -5   1   7      109.39      122.50     11.14 o 
  -4   1   7      169.24      175.11     11.61 o 
  -3   1   7      285.64      270.49     12.47 o 
  -2   1   7      388.36      401.49     10.60 o 
  -1   1   7      191.32      203.30      7.56 o 
   0   1   7        3.71       -0.94      2.30 o 
   1   1   7      186.56      192.38      9.62 o 
   2   1   7      381.00      385.48     13.87 o 
   3   1   7      289.39      266.65     12.12 o 
   4   1   7      172.84      153.01     18.93 o 
   5   1   7      108.41      108.75     10.16 o 
   6   1   7       65.61       50.95     10.84 o 
   7   1   7       21.06        9.26      8.30 o 
   8   1   7       17.61       31.47     17.90 o 
  -8   2   7        4.90        2.98     13.56 o 
  -7   2   7        3.62       -7.99      6.57 o 
  -6   2   7       36.92       40.00     10.72 o 
  -5   2   7       84.58       68.88      9.39 o 
  -4   2   7      159.69      165.34     11.69 o 
  -3   2   7      466.70      463.05     17.02 o 
  -2   2   7     1424.99     1436.46     27.13 o 
  -1   2   7      177.23      190.22      6.28 o 
   0   2   7      494.44      461.75     14.38 o 
   1   2   7      186.85      189.77      9.41 o 
   2   2   7     1467.49     1494.56     32.74 o 
   3   2   7      470.24      465.46     30.43 o 
   4   2   7      159.75      184.54     11.19 o 
   5   2   7       85.48       73.63     11.35 o 
   6   2   7       38.35       34.77      9.97 o 
   7   2   7        3.57        8.39      8.53 o 
   8   2   7        4.78       -1.36     11.94 o 
  -8   3   7        6.26       -6.78     11.66 o 
  -7   3   7       32.49       48.01     17.90 o 
  -6   3   7       26.92       48.01     16.00 o 
  -5   3   7      112.63      119.37     13.90 o 
  -4   3   7       34.35       41.17     18.99 o 
  -3   3   7      305.39      303.79     12.20 o 
  -2   3   7     1830.16     1939.92     39.85 o 
  -1   3   7      158.26      168.49      9.11 o 
   0   3   7        0.38       -1.27      2.60 o 
   1   3   7      152.14      175.15     24.06 o 
   2   3   7     1829.11     1886.84     39.99 o 
   3   3   7      309.28      314.54     12.72 o 
   4   3   7       33.53       44.76      8.99 o 
   5   3   7      113.69      118.74     13.20 o 
   6   3   7       26.73       26.50      8.86 o 
   7   3   7       32.36       33.37     15.73 o 
   8   3   7        6.21       13.89     10.54 o 
  -8   4   7       32.13       35.54     18.18 o 
  -7   4   7       25.69       40.69     16.82 o 
  -6   4   7        7.36        0.54     10.58 o 
  -5   4   7       17.24       26.00      8.65 o 
  -4   4   7       75.97       89.67     12.20 o 
  -3   4   7      115.25      118.37      9.31 o 
  -2   4   7     1091.12     1132.78     27.98 o 
  -1   4   7      567.31      558.30     14.25 o 
   0   4   7      587.92      599.64     14.96 o 
   1   4   7      565.60      587.14     20.87 o 
   2   4   7     1110.97     1178.86     24.31 o 
   3   4   7      119.17      126.02      8.90 o 
   4   4   7       76.42       95.54      9.88 o 
   5   4   7       17.32       22.58      7.13 o 
   6   4   7        7.15       19.04      9.46 o 
   7   4   7       26.28       12.08      9.69 o 
   8   4   7       32.70       40.26     19.40 o 
  -8   5   7       12.98        8.14     14.65 o 
  -7   5   7        5.41        3.53     12.48 o 
  -6   5   7       57.39       66.46     19.53 o 
  -5   5   7       25.29       32.55     12.75 o 
  -4   5   7       35.58       37.79     10.85 o 
  -3   5   7       41.05       57.22      7.59 o 
  -2   5   7      404.36      407.44     19.95 o 
  -1   5   7      243.53      231.66     13.70 o 
   0   5   7       53.22       61.44      5.90 o 
   1   5   7      242.17      260.19      9.84 o 
   2   5   7      390.48      389.32     12.44 o 
   3   5   7       40.46       34.05      6.94 o 
   4   5   7       32.46       30.19      7.24 o 
   5   5   7       25.90       24.46      9.06 o 
   6   5   7       59.90       65.93     16.68 o 
   7   5   7        5.47       16.53     10.44 o 
   8   5   7       12.93       21.22     13.16 o 
  -8   6   7       43.40       75.96     22.79 o 
  -7   6   7       57.98       85.72     23.33 o 
  -6   6   7        9.74        3.80     10.04 o 
  -5   6   7        8.55        2.44      9.49 o 
  -4   6   7      240.86      266.35     20.35 o 
  -3   6   7      245.55      254.05     14.10 o 
  -2   6   7      111.21      107.82      9.44 o 
  -1   6   7      148.08      133.05      8.97 o 
   0   6   7       27.81       50.55     11.11 o 
   1   6   7      151.93      160.17      9.24 o 
   2   6   7      113.06      113.81      9.83 o 
   3   6   7      248.82      227.94     13.41 o 
   4   6   7      239.51      226.79     39.06 o 
   5   6   7        8.93        5.81      8.34 o 
   6   6   7        9.84        6.86      9.84 o 
   7   6   7       58.43       69.51     15.54 o 
   8   6   7       43.25       26.99     13.77 o 
  -7   7   7       13.97        5.15     12.21 o 
  -6   7   7       38.08       35.81     15.19 o 
  -5   7   7       93.60      113.93     21.97 o 
  -4   7   7      171.71      151.26     31.60 o 
  -3   7   7      315.89      319.64     16.33 o 
  -2   7   7      323.84      347.62     16.78 o 
  -1   7   7       89.57       93.72      7.96 o 
   0   7   7      631.40      609.64     17.01 o 
   1   7   7       91.01       94.50      9.21 o 
   2   7   7      319.22      317.44     14.99 o 
   3   7   7      314.80      330.47     22.32 o 
   4   7   7      175.22      196.61     26.72 o 
   5   7   7       90.33       97.88     15.73 o 
   6   7   7       38.89       53.46     20.62 o 
   7   7   7       14.16       13.78     11.32 o 
  -7   8   7       23.10       29.03     16.82 o 
  -6   8   7        7.07        1.90     11.66 o 
  -5   8   7        8.10       21.70     12.48 o 
  -4   8   7      287.71      326.10     59.00 o 
  -3   8   7      443.03      409.52     42.30 o 
  -2   8   7       98.12       87.20      9.81 o 
  -1   8   7      283.66      283.63     12.51 o 
   0   8   7      454.90      439.80     17.47 o 
   1   8   7      283.20      270.28     14.68 o 
   2   8   7      103.99      111.29     14.38 o 
   3   8   7      443.63      479.01     63.75 o 
   4   8   7      287.99      254.93     21.86 o 
   5   8   7        8.26        6.38      8.82 o 
   6   8   7        7.09       17.02     15.06 o 
   7   8   7       23.23       24.61     13.70 o 
  -6   9   7        6.36       14.11     13.02 o 
  -5   9   7       16.97       31.47     15.19 o 
  -4   9   7      171.54      183.63     27.26 o 
  -3   9   7       10.30       12.92      6.50 o 
  -2   9   7      274.60      299.68     16.49 o 
  -1   9   7       17.10       15.60      6.55 o 
   0   9   7     1177.03     1232.24     33.40 o 
   1   9   7       16.17       18.59      6.68 o 
   2   9   7      275.51      218.68     20.07 o 
   3   9   7       10.63       15.28     11.39 o 
   4   9   7      169.08      170.88     19.33 o 
   5   9   7       17.30       13.83     10.39 o 
   6   9   7        6.20        5.66     11.00 o 
  -6  10   7        0.55      -10.85     11.94 o 
  -5  10   7       19.21       27.13     14.11 o 
  -4  10   7       94.66      122.15     28.48 o 
  -3  10   7        5.34        8.75      7.56 o 
  -2  10   7       23.15       29.44      7.85 o 
  -1  10   7       30.78       44.42      9.23 o 
   0  10   7        0.01        7.74      6.51 o 
   1  10   7       28.46       12.46      9.58 o 
   2  10   7       23.78       37.51     11.30 o 
   3  10   7        5.07        6.14      8.38 o 
   4  10   7       94.12      104.95     16.29 o 
   5  10   7       19.38       14.29     10.73 o 
   6  10   7        0.55        6.47     11.85 o 
  -5  11   7       12.35       29.03     14.65 o 
  -4  11   7       14.69       17.86     10.39 o 
  -3  11   7       12.17       14.11     15.19 o 
  -2  11   7        9.66       33.64     16.28 o 
  -1  11   7       24.23       30.81      8.51 o 
   0  11   7       56.23       80.07     17.90 o 
   1  11   7       24.32       29.21     11.12 o 
   2  11   7        9.51        8.84      9.22 o 
   3  11   7       12.20       10.01      9.48 o 
   4  11   7       14.21        8.92     10.54 o 
   5  11   7       12.22       12.10     21.29 o 
  -4  12   7       81.25      110.68     25.50 o 
  -3  12   7        9.80       20.62     16.28 o 
  -2  12   7        3.46        3.53     13.83 o 
  -1  12   7        4.07        8.34     16.41 o 
   0  12   7        0.01        1.68     10.58 o 
   1  12   7        3.74        6.42     10.58 o 
   2  12   7        3.17       11.06     10.39 o 
   3  12   7        9.74        0.09     10.58 o 
   4  12   7       80.82       73.85     17.16 o 
  -3  13   7       12.15       20.62     18.45 o 
  -2  13   7        5.06       10.85     17.36 o 
  -1  13   7       13.23       36.35     18.72 o 
   0  13   7       38.30       46.62     14.00 o 
   1  13   7       13.38       16.10     11.74 o 
   2  13   7        5.07       -1.90     10.25 o 
   3  13   7       12.24       11.66     24.14 o 
   0   0   8      174.98      187.08     18.99 o 
   1   0   8      232.69      242.78      8.45 o 
   2   0   8      183.47      169.31     20.26 o 
   3   0   8      141.14      152.88     10.60 o 
   4   0   8        9.55       10.53      5.83 o 
   5   0   8       37.22       18.88      6.46 o 
   6   0   8       40.36       27.17      9.54 o 
   7   0   8        0.14        1.09      7.86 o 
   8   0   8        4.07        3.89      9.31 o 
  -8   1   8        8.93       -1.63      8.99 o 
  -7   1   8       40.39       57.07     13.55 o 
  -6   1   8       57.15       32.64     12.61 o 
  -5   1   8      102.75       86.85     10.13 o 
  -4   1   8      180.14      172.42     12.26 o 
  -3   1   8      100.52       83.97      8.53 o 
  -2   1   8      125.19      148.53     17.93 o 
  -1   1   8        1.59        4.56      3.03 o 
   0   1   8      454.04      435.88     14.64 o 
   1   1   8        1.57        2.48      2.67 o 
   2   1   8      119.08      133.48     10.48 o 
   3   1   8      104.97      117.19     11.96 o 
   4   1   8      184.47      201.36     17.05 o 
   5   1   8      104.40      107.19     10.54 o 
   6   1   8       56.89       51.38     11.47 o 
   7   1   8       40.69       38.49     11.77 o 
   8   1   8        8.66        6.24     15.19 o 
  -8   2   8        7.41        6.24     14.38 o 
  -7   2   8        7.34        8.17      8.79 o 
  -6   2   8       10.76        8.57      8.41 o 
  -5   2   8       23.94       48.04      8.49 o 
  -4   2   8       90.02       86.85      9.68 o 
  -3   2   8      264.50      272.79     13.92 o 
  -2   2   8      797.70      790.69     19.77 o 
  -1   2   8      378.39      399.84      9.81 o 
   0   2   8     1796.01     1985.42     40.89 o 
   1   2   8      388.27      415.67     16.86 o 
   2   2   8      790.34      785.09     22.00 o 
   3   2   8      259.75      260.16     15.09 o 
   4   2   8       83.13       81.96      8.75 o 
   5   2   8       23.98       32.40     10.17 o 
   6   2   8       11.58       -1.48      7.96 o 
   7   2   8        7.63        4.49      8.88 o 
   8   2   8        7.45       10.04     15.46 o 
  -8   3   8        8.92        6.78     14.65 o 
  -7   3   8        8.60       20.07     15.46 o 
  -6   3   8       16.19       26.58     14.11 o 
  -5   3   8       96.00      107.17     14.29 o 
  -4   3   8       40.91       39.01     10.95 o 
  -3   3   8       30.09       34.16      8.14 o 
  -2   3   8       94.46       89.34      7.52 o 
  -1   3   8      238.50      235.73      8.48 o 
   0   3   8        1.98        0.70      2.96 o 
   1   3   8      246.61      228.37     16.70 o 
   2   3   8       95.08       85.30      7.86 o 
   3   3   8       29.90       31.49      9.47 o 
   4   3   8       43.22       31.38      9.20 o 
   5   3   8       96.31       81.88     14.78 o 
   6   3   8       17.24       13.58      8.72 o 
   7   3   8        8.23        7.60     13.83 o 
   8   3   8        9.05       24.16     12.08 o 
  -8   4   8       37.67       30.92     20.07 o 
  -7   4   8        2.21        7.87     14.38 o 
  -6   4   8       74.25       74.60     20.35 o 
  -5   4   8       90.01      110.74     33.37 o 
  -4   4   8       62.96       62.60     11.16 o 
  -3   4   8      296.20      281.25     25.77 o 
  -2   4   8      245.47      256.68     13.22 o 
  -1   4   8      379.44      375.93     11.56 o 
   0   4   8      124.34      162.93     11.12 o 
   1   4   8      382.86      379.75     13.66 o 
   2   4   8      236.61      258.52     10.68 o 
   3   4   8      292.61      274.18     32.11 o 
   4   4   8       63.11       85.18     13.62 o 
   5   4   8       89.86      102.09     37.16 o 
   6   4   8       73.43      104.11     16.18 o 
   7   4   8        2.41       10.72     10.55 o 
   8   4   8       37.94       44.66     13.61 o 
  -8   5   8        4.21        1.36     13.02 o 
  -7   5   8      101.25       86.81     23.33 o 
  -6   5   8       29.69       23.33     14.38 o 
  -5   5   8      131.86      127.32     16.02 o 
  -4   5   8      158.91      192.43     18.00 o 
  -3   5   8      115.15       99.14     28.48 o 
  -2   5   8       38.83       31.67      6.73 o 
  -1   5   8       63.84       62.55      6.98 o 
   0   5   8       63.11       63.27      6.20 o 
   1   5   8       65.39       58.36      8.46 o 
   2   5   8       41.34       57.39      6.36 o 
   3   5   8      119.37      110.28     15.63 o 
   4   5   8      158.47      182.69     13.53 o 
   5   5   8      134.24      137.61     19.80 o 
   6   5   8       29.52       25.90     16.28 o 
   7   5   8      100.19      106.08     17.62 o 
   8   5   8        4.45       11.87     11.14 o 
  -7   6   8       31.93       15.19     15.19 o 
  -6   6   8       51.10       79.21     20.62 o 
  -5   6   8       71.98       81.11     20.07 o 
  -4   6   8        2.75        3.66      5.95 o 
  -3   6   8       10.79        9.21      5.76 o 
  -2   6   8       13.84       13.21      5.62 o 
  -1   6   8       12.86        6.01      4.43 o 
   0   6   8      174.78      198.86     12.95 o 
   1   6   8       12.18       17.48      5.00 o 
   2   6   8       11.92       19.76      7.53 o 
   3   6   8        8.95        3.66      5.59 o 
   4   6   8        2.92       -1.45      7.07 o 
   5   6   8       74.54       97.81     15.44 o 
   6   6   8       52.23       54.34     13.44 o 
   7   6   8       31.95       35.54     13.83 o 
  -7   7   8       56.96       87.08     24.14 o 
  -6   7   8       43.33       46.66     17.36 o 
  -5   7   8      106.59      115.83     23.60 o 
  -4   7   8      128.78      135.59     16.60 o 
  -3   7   8      164.23      169.18     12.94 o 
  -2   7   8      135.94      136.81     13.98 o 
  -1   7   8      178.77      206.54     13.51 o 
   0   7   8      264.24      252.31     15.73 o 
   1   7   8      186.50      191.70     12.66 o 
   2   7   8      133.60      136.00     11.49 o 
   3   7   8      168.42      156.38     19.47 o 
   4   7   8      131.41      139.51     21.43 o 
   5   7   8      107.74      150.55     34.18 o 
   6   7   8       42.56       19.29     10.74 o 
   7   7   8       56.93       46.11     14.77 o 
  -7   8   8        1.60       13.02     14.11 o 
  -6   8   8       15.20       18.18     14.38 o 
  -5   8   8       66.59       27.13     14.38 o 
  -4   8   8       70.06       74.36     13.32 o 
  -3   8   8       33.86       39.98      8.44 o 
  -2   8   8       46.30       36.31      7.52 o 
  -1   8   8      145.62      153.29     10.10 o 
   0   8   8      299.99      299.42     15.98 o 
   1   8   8      150.74      155.20     16.31 o 
   2   8   8       44.65       41.27      8.36 o 
   3   8   8       33.57       60.72     12.47 o 
   4   8   8       68.98       82.07     14.46 o 
   5   8   8       66.52       66.51     14.71 o 
   6   8   8       15.75       12.11     10.72 o 
   7   8   8        1.52       12.19     12.28 o 
  -6   9   8        6.44       17.36     15.46 o 
  -5   9   8       35.17       70.26     20.07 o 
  -4   9   8       32.92       48.01     16.28 o 
  -3   9   8        4.09       -1.36      6.14 o 
  -2   9   8      158.76      168.00     16.03 o 
  -1   9   8      218.08      212.44     14.45 o 
   0   9   8      470.71      448.82     18.76 o 
   1   9   8      220.15      213.32     14.24 o 
   2   9   8      162.84      174.13     17.74 o 
   3   9   8        3.93       -1.46      7.75 o 
   4   9   8       31.67       36.33     11.70 o 
   5   9   8       35.54       45.23     18.85 o 
   6   9   8        6.68       16.27     18.99 o 
  -5  10   8       21.52       14.92     13.56 o 
  -4  10   8       16.40        1.36      9.49 o 
  -3  10   8       45.93       68.23     12.95 o 
  -2  10   8      246.46      226.68     19.88 o 
  -1  10   8       16.95       33.57     10.07 o 
   0  10   8       72.52       72.02     10.38 o 
   1  10   8       17.00        9.94      9.31 o 
   2  10   8      243.68      209.90     37.98 o 
   3  10   8       45.29       27.90     15.60 o 
   4  10   8       16.10        7.01     10.19 o 
   5  10   8       21.83       27.89     12.86 o 
  -5  11   8        6.15       -2.71     12.75 o 
  -4  11   8        9.82       14.65     13.29 o 
  -3  11   8        9.09       18.45     14.65 o 
  -2  11   8        1.62        6.94      8.57 o 
  -1  11   8       25.90       24.63     10.34 o 
   0  11   8       63.67       58.63     13.39 o 
   1  11   8       26.07       32.52     11.80 o 
   2  11   8        1.47       -0.01      9.06 o 
   3  11   8        8.63        4.55     10.08 o 
   4  11   8        9.82       -0.04     10.74 o 
   5  11   8        6.08        7.19     10.91 o 
  -3  12   8        0.68       10.58     15.73 o 
  -2  12   8       13.83       39.61     17.90 o 
  -1  12   8        8.96        8.95     13.83 o 
   0  12   8        0.22       -4.30     10.85 o 
   1  12   8        8.98        6.65     10.35 o 
   2  12   8       13.67       10.48     11.12 o 
   3  12   8        0.67       -8.46     10.53 o 
   4  12   8       17.60       11.10     11.73 o 
  -2  13   8        9.31       15.19     16.82 o 
  -1  13   8       10.20       19.53     17.63 o 
   0  13   8        0.29       -3.97      9.88 o 
   1  13   8       10.70        3.64     17.77 o 
   2  13   8        9.27        9.96     11.19 o 
   1   0   9      631.77      623.03     22.51 o 
   2   0   9      314.86      308.08     13.61 o 
   3   0   9        5.28       -2.63      4.12 o 
   4   0   9      531.95      537.55     23.49 o 
   5   0   9       43.40       45.84      8.28 o 
   6   0   9        0.07       -0.58      5.24 o 
   7   0   9       10.31        1.62     13.70 o 
   8   0   9        5.85       -6.37      9.57 o 
  -8   1   9        4.37       -2.81      9.65 o 
  -7   1   9        5.59       10.81      9.76 o 
  -6   1   9      145.87      145.00     13.51 o 
  -5   1   9        7.16        8.88      5.91 o 
  -4   1   9      175.17      195.61     13.65 o 
  -3   1   9       29.75       35.96      7.08 o 
  -2   1   9       58.10       45.15      7.51 o 
  -1   1   9      464.24      454.30     12.96 o 
   0   1   9     1161.10     1174.36     23.90 o 
   1   1   9      459.28      461.97     12.66 o 
   2   1   9       56.36       63.60      7.46 o 
   3   1   9       26.92       32.76      6.36 o 
   4   1   9      178.19      227.94     13.93 o 
   5   1   9        7.01       13.65      6.17 o 
   6   1   9      144.69      144.13     16.85 o 
   7   1   9        5.88        9.82     10.31 o 
   8   1   9        4.52       -0.63     10.85 o 
  -8   2   9        7.26       -6.78     14.38 o 
  -7   2   9        0.18        6.22      9.25 o 
  -6   2   9       33.98       48.04      9.78 o 
  -5   2   9       30.13       33.20      9.49 o 
  -4   2   9      142.52      138.39     19.56 o 
  -3   2   9      188.51      193.65     12.84 o 
  -2   2   9      334.56      346.79     14.70 o 
  -1   2   9      155.76      150.57      6.34 o 
   0   2   9       25.41       24.67      5.42 o 
   1   2   9      153.68      166.26     10.34 o 
   2   2   9      341.75      331.78     14.22 o 
   3   2   9      180.98      196.08     17.91 o 
   4   2   9      144.19      173.10     12.34 o 
   5   2   9       29.36       25.68      9.29 o 
   6   2   9       33.45       43.99     10.84 o 
   7   2   9        0.23        5.04      9.15 o 
   8   2   9        7.14      -14.38     13.83 o 
  -8   3   9       62.66       77.04     24.69 o 
  -7   3   9       62.35      109.86     25.77 o 
  -6   3   9       49.35       24.14     14.92 o 
  -5   3   9       72.04       96.47     11.74 o 
  -4   3   9      116.97      114.38     17.22 o 
  -3   3   9       26.78       18.99      6.00 o 
  -2   3   9      168.23      164.41     45.44 o 
  -1   3   9      175.04      194.07     13.39 o 
   0   3   9      156.85      140.04      7.90 o 
   1   3   9      172.78      158.44     16.24 o 
   2   3   9      174.95      181.66     24.40 o 
   3   3   9       25.20       26.94      6.95 o 
   4   3   9      118.20      116.45     14.07 o 
   5   3   9       73.46       96.72     22.38 o 
   6   3   9       50.19       45.31     12.06 o 
   7   3   9       62.31       64.56     21.43 o 
   8   3   9       62.28       85.57     43.67 o 
  -8   4   9        6.83        8.41     14.11 o 
  -7   4   9       60.52       48.56     19.80 o 
  -6   4   9       36.92       59.41     19.26 o 
  -5   4   9        4.84        2.71     10.72 o 
  -4   4   9       10.90        3.39      6.71 o 
  -3   4   9      186.36      168.19     15.54 o 
  -2   4   9       55.85       61.60      7.69 o 
  -1   4   9       44.26       52.23      7.19 o 
   0   4   9      591.11      628.53     16.55 o 
   1   4   9       41.04       36.97      8.81 o 
   2   4   9       52.08       53.79      6.40 o 
   3   4   9      181.52      152.74     14.60 o 
   4   4   9       11.96        6.28      6.29 o 
   5   4   9        5.29        4.26      6.30 o 
   6   4   9       36.88       62.83     13.71 o 
   7   4   9       61.07       41.26     12.92 o 
   8   4   9        6.83       14.17     11.54 o 
  -7   5   9       11.16        5.43     14.65 o 
  -6   5   9       49.15       34.18     16.28 o 
  -5   5   9       58.46       53.09     12.01 o 
  -4   5   9       91.93       92.24     13.83 o 
  -3   5   9      181.21      208.40     17.81 o 
  -2   5   9       73.21       81.28      8.80 o 
  -1   5   9      174.16      176.49     13.21 o 
   0   5   9        9.53       19.02      4.88 o 
   1   5   9      177.60      195.31     17.15 o 
   2   5   9       72.31       90.91     12.29 o 
   3   5   9      184.13      212.36     26.03 o 
   4   5   9       93.70       93.77     10.98 o 
   5   5   9       57.98       45.32     12.08 o 
   6   5   9       49.09       27.08     10.88 o 
   7   5   9       10.83       16.00     11.32 o 
  -7   6   9       37.87       44.76     20.07 o 
  -6   6   9       25.65       24.69     15.73 o 
  -5   6   9      123.74      158.16     18.99 o 
  -4   6   9       87.53       62.36     12.17 o 
  -3   6   9       11.60        3.22     11.39 o 
  -2   6   9      227.28      227.05     29.22 o 
  -1   6   9       15.97        9.38      5.73 o 
   0   6   9        0.45        3.42      4.34 o 
   1   6   9       15.72       14.98      5.05 o 
   2   6   9      227.58      234.25     25.67 o 
   3   6   9       11.62        9.75      9.72 o 
   4   6   9       83.42       93.83     11.41 o 
   5   6   9      123.58      143.77     18.50 o 
   6   6   9       24.55       39.25     13.70 o 
   7   6   9       37.29       32.12     12.86 o 
  -7   7   9        4.46       10.85     13.02 o 
  -6   7   9        1.15       15.73     14.65 o 
  -5   7   9       68.33       65.36     13.23 o 
  -4   7   9       28.45       28.72     14.78 o 
  -3   7   9       20.44       28.16      8.99 o 
  -2   7   9      103.25      108.98     10.63 o 
  -1   7   9       81.75       82.88      9.32 o 
   0   7   9       26.70       27.26      6.06 o 
   1   7   9       80.34       70.53     11.83 o 
   2   7   9      100.73      107.51     10.88 o 
   3   7   9       20.48       19.07      7.46 o 
   4   7   9       29.07       19.12      9.92 o 
   5   7   9       67.93       83.87     15.71 o 
   6   7   9        1.08       -4.78      8.69 o 
   7   7   9        4.36       -2.35     10.56 o 
  -6   8   9        3.53       -0.54     12.48 o 
  -5   8   9        7.28       25.50     14.11 o 
  -4   8   9        6.84        9.21      8.11 o 
  -3   8   9      190.80      196.92     18.77 o 
  -2   8   9       17.76       16.35      9.03 o 
  -1   8   9      141.46      135.35     11.50 o 
   0   8   9        9.00       11.68      6.36 o 
   1   8   9      140.84      145.40     12.16 o 
   2   8   9       18.13       12.28      6.93 o 
   3   8   9      187.32      168.75     18.39 o 
   4   8   9        6.83        6.13      9.35 o 
   5   8   9        6.76       13.16     10.93 o 
   6   8   9        3.46        6.82     10.89 o 
  -6   9   9        3.89       -5.97     14.38 o 
  -5   9   9       10.07        1.90     12.48 o 
  -4   9   9       34.79       57.01     13.50 o 
  -3   9   9      115.33      154.16     28.21 o 
  -2   9   9       19.96       28.02      7.83 o 
  -1   9   9       41.87       54.32     11.77 o 
   0   9   9       13.85       11.96      6.98 o 
   1   9   9       40.04       41.88      8.40 o 
   2   9   9       21.09       26.07     10.64 o 
   3   9   9      113.48      115.41     16.38 o 
   4   9   9       35.38       22.14     11.50 o 
   5   9   9       10.15        3.45      9.78 o 
   6   9   9        4.09        4.35     12.55 o 
  -5  10   9        0.75        6.78     14.38 o 
  -4  10   9       36.53       40.15     16.82 o 
  -3  10   9       30.41       31.87     10.15 o 
  -2  10   9      220.34      230.41     20.51 o 
  -1  10   9       57.44       61.98     18.72 o 
   0  10   9      146.79      130.55     12.91 o 
   1  10   9       56.68       35.66     11.93 o 
   2  10   9      220.61      277.82     76.09 o 
   3  10   9       30.29       16.71     11.08 o 
   4  10   9       37.98       37.81     23.87 o 
   5  10   9        0.82        2.91     11.41 o 
  -4  11   9       19.68       -5.97     12.75 o 
  -2  11   9       37.94       43.26     12.55 o 
  -1  11   9       15.46       37.81     15.87 o 
   0  11   9       11.14        7.81      9.78 o 
   1  11   9       15.25       19.76     10.83 o 
   2  11   9       37.91       57.72     13.99 o 
   3  11   9       17.12        1.34     11.19 o 
   4  11   9       20.02       25.46     13.02 o 
  -3  12   9       18.73       35.27     19.26 o 
  -2  12   9        2.40       12.03     10.34 o 
  -1  12   9        2.02        9.22     13.56 o 
   0  12   9        9.68       -0.81     14.38 o 
   1  12   9        2.09        0.32     10.04 o 
   2  12   9        2.44       -1.48     13.43 o 
   3  12   9       19.22       19.89     13.43 o 
  -1  13   9        6.32       30.38     17.36 o 
   0  13   9        0.32        7.87     14.92 o 
   1  13   9        6.49       -3.72     16.82 o 
   0   0  10      626.50      585.08     22.09 o 
   1   0  10        0.97        2.10      4.43 o 
   2   0  10      163.49      138.38     10.67 o 
   3   0  10       53.91       58.15      8.46 o 
   4   0  10      206.13      222.06     22.98 o 
   5   0  10        0.33        4.18      6.16 o 
   6   0  10        6.79        9.54      7.04 o 
   7   0  10        3.61        5.45     10.14 o 
   8   0  10       67.94       79.86     17.83 o 
  -8   1  10       17.56        7.38     11.24 o 
  -7   1  10        5.27        3.48      8.82 o 
  -6   1  10       30.88       21.65      7.85 o 
  -5   1  10       42.37       41.20      8.76 o 
  -4   1  10      270.56      255.52     21.61 o 
  -3   1  10      220.22      197.57     13.21 o 
  -2   1  10      315.29      272.48     20.43 o 
  -1   1  10      119.89      130.28     12.00 o 
   0   1  10       39.18       42.21      5.32 o 
   1   1  10      117.15      120.25     12.77 o 
   2   1  10      324.56      329.50     14.62 o 
   3   1  10      225.76      240.21     13.98 o 
   4   1  10      274.62      272.19     22.93 o 
   5   1  10       40.98       54.05     13.03 o 
   6   1  10       30.07       39.07     11.22 o 
   7   1  10        4.97        1.37      8.57 o 
   8   1  10       17.51       10.10     11.22 o 
  -8   2  10        1.61        7.60     16.00 o 
  -7   2  10       74.83       63.03     14.71 o 
  -6   2  10       84.78       94.59     12.62 o 
  -5   2  10       81.85       91.00     11.43 o 
  -4   2  10      150.90      150.26     22.56 o 
  -3   2  10      307.08      329.83     26.72 o 
  -2   2  10       51.61       52.18     13.15 o 
  -1   2  10       63.80       62.87     12.73 o 
   0   2  10      962.05      932.30     25.39 o 
   1   2  10       72.06       65.48     10.58 o 
   2   2  10       48.30       66.87      8.01 o 
   3   2  10      314.44      328.33     16.19 o 
   4   2  10      153.92      173.79     12.88 o 
   5   2  10       83.57       64.93     27.94 o 
   6   2  10       83.87       91.12     15.06 o 
   7   2  10       75.75       88.55     16.00 o 
   8   2  10        1.57       10.31     16.82 o 
  -7   3  10       50.94       37.16     17.90 o 
  -6   3  10       18.20       20.51      9.36 o 
  -5   3  10      103.51       98.40     15.06 o 
  -4   3  10      389.22      383.48     59.14 o 
  -3   3  10       11.55       13.63      7.41 o 
  -2   3  10      628.84      605.01     26.18 o 
  -1   3  10       92.10       99.01     10.23 o 
   0   3  10      308.78      323.11     13.96 o 
   1   3  10       89.87       76.78      8.66 o 
   2   3  10      637.07      532.51     23.08 o 
   3   3  10       12.51       11.17      5.73 o 
   4   3  10      384.92      439.11     23.59 o 
   5   3  10      104.78      123.29     16.68 o 
   6   3  10       17.43       12.67      9.45 o 
   7   3  10       51.43       37.71     18.72 o 
  -7   4  10       23.96       21.97     17.09 o 
  -6   4  10      143.42      108.69     27.13 o 
  -5   4  10       26.56       25.56      9.38 o 
  -4   4  10       58.44       63.20     13.29 o 
  -3   4  10        9.69       12.90      7.41 o 
  -2   4  10       95.32       87.04     11.99 o 
  -1   4  10      201.49      210.94     12.52 o 
   0   4  10      282.64      256.32     14.28 o 
   1   4  10      197.16      204.92     10.59 o 
   2   4  10       96.95      102.16     10.54 o 
   3   4  10        9.48       12.76      6.52 o 
   4   4  10       58.72       68.25     10.27 o 
   5   4  10       26.62       18.25      7.57 o 
   6   4  10      144.33      145.16     18.53 o 
   7   4  10       24.32       25.44     15.46 o 
  -7   5  10       21.91       23.33     17.09 o 
  -6   5  10        5.44        2.71     12.48 o 
  -5   5  10       14.23       27.97     12.07 o 
  -4   5  10        1.19        7.43      6.97 o 
  -3   5  10       57.29       43.91     10.07 o 
  -2   5  10        3.69        1.95      6.71 o 
  -1   5  10      173.43      179.01     12.67 o 
   0   5  10       29.39       42.05      9.83 o 
   1   5  10      176.45      185.87     10.46 o 
   2   5  10        3.07        0.46      5.74 o 
   3   5  10       59.01       69.37      9.79 o 
   4   5  10        1.29        2.66      6.20 o 
   5   5  10       12.63       22.64     10.72 o 
   6   5  10        5.35       15.01     10.99 o 
   7   5  10       22.47       26.24     12.40 o 
  -7   6  10       32.07        5.15     13.02 o 
  -6   6  10       64.82       32.01     16.00 o 
  -5   6  10       13.52       25.32      9.97 o 
  -4   6  10        3.73       -1.37      6.60 o 
  -3   6  10        1.00       -3.43      5.91 o 
  -2   6  10       64.95       81.44     12.48 o 
  -1   6  10        6.89        2.13      5.43 o 
   0   6  10      235.68      247.94     19.15 o 
   1   6  10        7.99       -0.21      5.22 o 
   2   6  10       63.77       76.00      9.96 o 
   3   6  10        0.84        6.03      6.36 o 
   4   6  10        3.69        0.26      6.76 o 
   5   6  10       13.38       31.26     11.35 o 
   6   6  10       66.08       64.79     21.70 o 
   7   6  10       32.53       18.42     12.90 o 
  -6   7  10       24.69       17.36     16.00 o 
  -5   7  10       36.27       55.91     12.62 o 
  -4   7  10       35.60       53.30     12.85 o 
  -3   7  10       76.03       75.95     25.50 o 
  -2   7  10       25.26       39.17      7.95 o 
  -1   7  10       88.52       80.37      9.87 o 
   0   7  10        2.33        2.63      4.83 o 
   1   7  10       86.17       80.51      9.72 o 
   2   7  10       26.46       16.52      7.37 o 
   3   7  10       78.76       69.39     10.51 o 
   4   7  10       35.47       61.36     14.09 o 
   5   7  10       36.49       48.37     14.37 o 
   6   7  10       25.19       10.47     19.67 o 
  -6   8  10        1.89        7.60     16.00 o 
  -5   8  10       46.94       29.65     10.70 o 
  -4   8  10       26.34       16.04      9.68 o 
  -3   8  10       23.59       16.43     12.61 o 
  -2   8  10      113.42      125.09     13.03 o 
  -1   8  10        1.12        0.31      5.61 o 
   0   8  10       19.53       21.01      8.50 o 
   1   8  10        1.82        4.99      5.98 o 
   2   8  10      114.09       94.97     12.08 o 
   3   8  10       24.78       25.11     13.02 o 
   4   8  10       27.15       34.63     12.75 o 
   5   8  10       47.64       44.77     22.11 o 
   6   8  10        1.78       11.54     12.90 o 
  -5   9  10        4.89        1.63     12.48 o 
  -4   9  10       11.19        9.59      9.11 o 
  -3   9  10        3.03       -2.74      7.37 o 
  -2   9  10       50.14       44.40      8.81 o 
  -1   9  10        1.46        1.73      7.53 o 
   0   9  10        2.17       -3.98      6.30 o 
   1   9  10        1.27        2.86      6.46 o 
   2   9  10       51.83       31.73     23.60 o 
   3   9  10        3.30        1.12     23.46 o 
   4   9  10       11.51        7.55     11.31 o 
   5   9  10        4.60       16.28     11.34 o 
  -5  10  10        0.37        2.44     13.83 o 
  -4  10  10       18.97       23.96     11.54 o 
  -3  10  10       20.72       35.05     11.80 o 
  -2  10  10       45.32       77.93     25.64 o 
  -1  10  10       40.10       55.89     11.96 o 
   0  10  10        5.98       10.48      8.69 o 
   1  10  10       39.34       40.96     12.18 o 
   2  10  10       45.18       51.61     14.00 o 
   3  10  10       20.66       27.89     12.59 o 
   4  10  10       19.17       20.80     13.13 o 
   5  10  10        0.32        5.21     11.52 o 
  -4  11  10       32.17        6.78     14.65 o 
  -3  11  10        0.52        5.15     12.75 o 
  -2  11  10       23.53       24.91     11.16 o 
  -1  11  10       17.06       22.64     14.51 o 
   0  11  10       26.33       58.05     19.26 o 
   1  11  10       17.41       18.66     11.68 o 
   2  11  10       23.85        9.90     11.27 o 
   3  11  10        0.38      -16.74     12.75 o 
   4  11  10       31.86       36.31     14.79 o 
  -2  12  10        8.10        7.18     10.63 o 
  -1  12  10        2.51        5.15     14.11 o 
   0  12  10        2.61       11.94     15.46 o 
   1  12  10        2.50       -1.06     11.12 o 
   2  12  10        8.15        6.96     14.92 o 
   1   0  11      224.10      232.89     14.16 o 
   2   0  11      409.95      401.33     17.06 o 
   3   0  11        0.05        2.66      5.45 o 
   4   0  11       64.20       72.36     10.09 o 
   5   0  11       18.42       16.43      6.71 o 
   6   0  11       61.70       44.62     12.08 o 
   7   0  11        0.44       -4.67      9.22 o 
  -7   1  11       27.38       30.66     12.08 o 
  -6   1  11        0.79       10.27      7.23 o 
  -5   1  11      205.33      176.62     14.77 o 
  -4   1  11      121.30      121.04     13.54 o 
  -3   1  11      111.50       95.10     17.43 o 
  -2   1  11      682.35      656.64     25.74 o 
  -1   1  11     1131.88     1112.10     40.19 o 
   0   1  11      783.69      770.22     29.58 o 
   1   1  11     1117.94     1087.94     31.68 o 
   2   1  11      675.89      657.20     22.37 o 
   3   1  11      115.16      131.51     11.66 o 
   4   1  11      114.46      115.24     11.51 o 
   5   1  11      207.08      200.43     19.36 o 
   6   1  11        0.55       -0.25      8.30 o 
   7   1  11       27.58       28.35     12.08 o 
  -7   2  11       41.14       58.14     15.12 o 
  -6   2  11       37.19       43.05     10.76 o 
  -5   2  11      220.21      225.80     29.20 o 
  -4   2  11      199.31      229.23     23.34 o 
  -3   2  11      462.67      469.19     19.78 o 
  -2   2  11      372.70      377.75     16.80 o 
  -1   2  11       70.44       62.65      9.66 o 
   0   2  11     1009.12     1000.97     27.55 o 
   1   2  11       72.13       80.18     13.98 o 
   2   2  11      362.19      349.54     16.00 o 
   3   2  11      458.81      459.33     19.26 o 
   4   2  11      201.15      176.55     15.78 o 
   5   2  11      218.28      178.83     18.77 o 
   6   2  11       37.04       31.53     11.16 o 
   7   2  11       40.57       50.70     13.79 o 
  -7   3  11        4.41       -5.15     13.56 o 
  -6   3  11       48.36       37.12     11.68 o 
  -5   3  11      186.56      153.21     46.25 o 
  -4   3  11       30.90       36.35      9.91 o 
  -3   3  11       52.58       42.82     15.87 o 
  -2   3  11       22.49       24.67      8.73 o 
  -1   3  11        0.28       -1.17      6.13 o 
   0   3  11      156.60      166.24     11.82 o 
   1   3  11        0.43       -2.56      4.07 o 
   2   3  11       20.76       13.80      6.41 o 
   3   3  11       54.05       70.53      9.27 o 
   4   3  11       31.12       27.10     14.11 o 
   5   3  11      188.69      164.86     24.01 o 
   6   3  11       47.39       32.25     12.24 o 
   7   3  11        4.17        3.53     14.65 o 
  -7   4  11       13.36        6.24     15.73 o 
  -6   4  11       47.65       33.01     11.08 o 
  -5   4  11      101.65      127.53     18.18 o 
  -4   4  11       95.18      101.01     15.10 o 
  -3   4  11      115.74      122.20     15.03 o 
  -2   4  11       74.80       60.41     11.32 o 
  -1   4  11      257.59      283.88     37.71 o 
   0   4  11       33.57       41.71      9.29 o 
   1   4  11      254.89      219.90     13.63 o 
   2   4  11       76.52       91.27     11.35 o 
   3   4  11      119.27      114.96     21.09 o 
   4   4  11       92.90      104.87     11.87 o 
   5   4  11      101.27      107.64     13.10 o 
   6   4  11       47.22       45.79     16.68 o 
   7   4  11       13.62       28.05     12.01 o 
  -7   5  11       25.08       14.65     16.28 o 
  -6   5  11       36.92       32.55     11.51 o 
  -5   5  11        6.43        8.53     11.94 o 
  -4   5  11      108.90       98.03     19.53 o 
  -3   5  11        0.23       19.14      7.89 o 
  -2   5  11      159.79      149.03     15.61 o 
  -1   5  11      253.56      248.27     33.68 o 
   0   5  11       13.20        1.57      5.70 o 
   1   5  11      251.48      266.30     12.84 o 
   2   5  11      158.83      163.21     13.18 o 
   3   5  11        0.25       -0.12      5.67 o 
   4   5  11      112.59      108.59     30.03 o 
   5   5  11        6.21        8.57      7.83 o 
   6   5  11       37.19       44.24     13.39 o 
   7   5  11       25.05       40.89     13.39 o 
  -6   6  11        5.45        5.15     13.83 o 
  -5   6  11       29.28       37.16     11.55 o 
  -4   6  11       67.20      126.03     16.88 o 
  -3   6  11       51.09       51.86     11.50 o 
  -2   6  11       86.13       77.20     12.82 o 
  -1   6  11       55.95       50.08     11.29 o 
   0   6  11      122.11      133.80     11.55 o 
   1   6  11       61.35       59.86      9.09 o 
   2   6  11       86.12       80.78     10.53 o 
   3   6  11       52.52       52.27     10.25 o 
   4   6  11       66.76       68.44     11.61 o 
   5   6  11       29.74       31.35     12.19 o 
   6   6  11        5.36       10.50     21.70 o 
  -6   7  11        8.21        8.68     15.46 o 
  -5   7  11       70.96       83.27     23.74 o 
  -4   7  11       15.44        5.34     16.00 o 
  -3   7  11       60.27       57.13     12.58 o 
  -2   7  11      186.27      194.18     45.57 o 
  -1   7  11      141.23      121.92     11.80 o 
   0   7  11      256.69      241.10     42.45 o 
   1   7  11      138.67      147.70     13.78 o 
   2   7  11      184.57      176.40     14.79 o 
   3   7  11       63.03       66.82     10.45 o 
   4   7  11       14.55       20.75     10.74 o 
   5   7  11       72.21       87.90     16.44 o 
   6   7  11        7.92       17.96     12.57 o 
  -5   8  11       30.93       31.51     14.65 o 
  -4   8  11       34.59       30.09     19.53 o 
  -3   8  11       15.38       12.60      8.92 o 
  -2   8  11      107.58      129.23     35.67 o 
  -1   8  11        0.49       -1.01      5.62 o 
   0   8  11      114.69      108.22     14.07 o 
   1   8  11        0.41        3.28      5.82 o 
   2   8  11      108.13      127.27     13.16 o 
   3   8  11       15.39       20.94     11.05 o 
   4   8  11       34.71       40.13     19.53 o 
   5   8  11       30.60       37.94     14.29 o 
  -5   9  11        6.40       10.85     14.92 o 
  -4   9  11       52.12       36.87     12.74 o 
  -3   9  11       21.42       17.38      9.57 o 
  -2   9  11       41.86       32.77     12.75 o 
  -1   9  11       24.87       32.72      9.84 o 
   0   9  11       31.38       43.42     23.74 o 
   1   9  11       24.75       34.00      9.04 o 
   2   9  11       41.63       82.13     18.58 o 
   3   9  11       22.01       40.93     13.04 o 
   4   9  11       52.21       47.98     14.39 o 
   5   9  11        6.45       18.44     14.78 o 
  -4  10  11       15.05       13.56     11.13 o 
  -3  10  11        8.68       22.49     10.73 o 
  -2  10  11       16.73       22.52     15.73 o 
  -1  10  11       46.37       58.03     29.16 o 
   0  10  11        0.03        7.23      8.73 o 
   1  10  11       46.21       48.83     20.07 o 
   2  10  11       16.93       32.81     12.95 o 
   3  10  11        8.13        4.05     24.96 o 
   4  10  11       15.50       12.20     12.34 o 
  -3  11  11       10.04       17.36     17.36 o 
  -2  11  11        8.14       11.66     13.29 o 
  -1  11  11       24.73       24.29     10.81 o 
   0  11  11       19.15       25.23     15.73 o 
   1  11  11       25.23       40.42     19.53 o 
   2  11  11        7.56       12.68     11.80 o 
   3  11  11       10.13        6.13     12.61 o 
  -1  12  11      100.53      118.82     26.04 o 
   0  12  11        3.29       34.45     19.26 o 
   1  12  11       99.70      125.87     26.31 o 
   0   0  12     1926.43     2025.30     83.28 o 
   1   0  12     1852.11     1793.16     59.86 o 
   2   0  12       14.93       17.92      6.73 o 
   3   0  12     1383.18     1438.00     38.75 o 
   4   0  12      274.21      285.43     21.41 o 
   5   0  12        6.00        4.68      6.78 o 
   6   0  12       15.23        6.76     10.88 o 
   7   0  12        0.31      -17.52     14.38 o 
  -7   1  12       11.92        2.22     11.11 o 
  -6   1  12       91.75       99.96     13.61 o 
  -5   1  12       99.71      116.43     18.34 o 
  -4   1  12      131.47      144.51     13.71 o 
  -3   1  12      283.98      287.88     17.12 o 
  -2   1  12      907.71      863.30     49.26 o 
  -1   1  12      722.60      708.62     23.55 o 
   0   1  12        9.82        7.22      7.57 o 
   1   1  12      710.40      709.21     23.35 o 
   2   1  12      925.92      892.88     27.55 o 
   3   1  12      280.13      272.67     16.52 o 
   4   1  12      131.74      130.92     12.72 o 
   5   1  12       98.68       94.24     15.64 o 
   6   1  12       93.52      107.97     17.32 o 
   7   1  12       11.50       -0.32     10.36 o 
  -7   2  12       44.04       16.69     32.82 o 
  -6   2  12       45.30       50.77     10.90 o 
  -5   2  12       36.38       45.68      9.71 o 
  -4   2  12       33.42       46.78      9.18 o 
  -3   2  12      391.42      391.12     18.30 o 
  -2   2  12      200.28      189.18     15.56 o 
  -1   2  12      205.94      248.99     22.62 o 
   0   2  12      124.64      124.83     10.79 o 
   1   2  12      208.41      188.31     15.59 o 
   2   2  12      199.34      184.64     13.40 o 
   3   2  12      387.91      351.55     28.59 o 
   4   2  12       30.67       52.10      9.31 o 
   5   2  12       37.83       28.78     11.40 o 
   6   2  12       44.77       34.59     12.28 o 
   7   2  12       44.40       29.86     23.74 o 
  -7   3  12       22.25        5.43     14.11 o 
  -6   3  12       14.02       18.47     10.61 o 
  -5   3  12       82.52       60.21     28.35 o 
  -4   3  12      109.10       90.27     28.48 o 
  -3   3  12      288.01      308.51     77.85 o 
  -2   3  12       65.70       64.54     11.66 o 
  -1   3  12      581.62      594.73     31.87 o 
   0   3  12        8.74       10.98      6.26 o 
   1   3  12      586.92      581.52     21.21 o 
   2   3  12       64.39       60.93     11.17 o 
   3   3  12      286.56      239.10     15.36 o 
   4   3  12      108.41      121.52     16.41 o 
   5   3  12       82.41       98.98     51.00 o 
   6   3  12       13.75       -0.55     10.23 o 
   7   3  12       21.86       -9.49     14.38 o 
  -7   4  12       39.10       25.77     16.82 o 
  -6   4  12       16.59        2.30     13.02 o 
  -5   4  12       26.02       34.52     11.22 o 
  -4   4  12       82.70       90.91     65.10 o 
  -3   4  12       50.96       16.08      8.50 o 
  -2   4  12       90.00      108.00     15.87 o 
  -1   4  12      134.66      140.50     37.84 o 
   0   4  12       13.55       10.97      6.47 o 
   1   4  12      134.94      133.02     17.71 o 
   2   4  12       90.10       93.97      8.81 o 
   3   4  12       53.12       45.67      8.85 o 
   4   4  12       79.51       67.75     13.62 o 
   5   4  12       24.27       39.20     10.13 o 
   6   4  12       16.55       52.51     11.25 o 
   7   4  12       38.51       42.73     13.52 o 
  -6   5  12       29.62       29.05     11.47 o 
  -5   5  12       40.36       57.80     13.50 o 
  -4   5  12       77.53       56.44     14.24 o 
  -3   5  12       10.24        8.00      7.34 o 
  -2   5  12      175.81      158.07     16.59 o 
  -1   5  12      199.49      179.43     17.35 o 
   0   5  12       47.56       58.30      9.12 o 
   1   5  12      199.78      166.65     10.78 o 
   2   5  12      172.31      166.66     14.04 o 
   3   5  12       10.11        6.53      7.10 o 
   4   5  12       77.25       63.96     11.15 o 
   5   5  12       40.66       48.32     12.41 o 
   6   5  12       28.86       39.38     13.43 o 
  -6   6  12        3.27        4.02      8.83 o 
  -5   6  12        7.14       14.92      9.78 o 
  -4   6  12       40.48       38.65     21.29 o 
  -3   6  12      269.17      214.45     20.12 o 
  -2   6  12       16.43       15.01      8.84 o 
  -1   6  12      277.66      250.89     20.18 o 
   0   6  12      373.56      330.69     46.03 o 
   1   6  12      279.67      275.54     22.38 o 
   2   6  12       16.55       19.62      7.59 o 
   3   6  12      264.28      264.24     59.28 o 
   4   6  12       39.30       41.26     10.37 o 
   5   6  12        6.48       16.59     11.51 o 
   6   6  12        3.10       -1.41     10.81 o 
  -5   7  12        1.30        3.17      9.11 o 
  -4   7  12       10.04        7.53     18.04 o 
  -3   7  12       24.03       19.33      9.77 o 
  -2   7  12       16.92        9.61     10.85 o 
  -1   7  12       16.84       23.89      9.18 o 
   0   7  12       64.75       67.44     12.32 o 
   1   7  12       15.82       11.50      7.84 o 
   2   7  12       16.95       16.19      7.58 o 
   3   7  12       23.14       18.53      7.71 o 
   4   7  12        9.95        9.12     10.35 o 
   5   7  12        1.19       -1.63     10.91 o 
  -5   8  12        1.77        3.54      8.93 o 
  -4   8  12       16.83        9.08      9.96 o 
  -3   8  12        9.86        9.54      9.78 o 
  -2   8  12       24.45       19.47      9.30 o 
  -1   8  12        8.65       16.28     13.29 o 
   0   8  12       22.83        3.91      8.53 o 
   1   8  12        8.95       12.09      8.30 o 
   2   8  12       23.84       24.41      8.51 o 
   3   8  12        9.97       10.12     10.58 o 
   4   8  12       16.59        2.40     10.47 o 
   5   8  12        1.72       17.94     13.28 o 
  -4   9  12       21.19       30.29     12.78 o 
  -3   9  12       10.67        6.35      9.23 o 
  -2   9  12        9.56       -1.63     11.66 o 
  -1   9  12        0.45       14.11     13.02 o 
   0   9  12        0.30        3.38      8.41 o 
   1   9  12        0.31       -3.13      7.45 o 
   2   9  12       10.20       13.92     11.02 o 
   3   9  12       10.52       11.91     11.66 o 
   4   9  12       20.85       19.63     14.24 o 
  -3  10  12       11.17        4.88     14.65 o 
  -2  10  12       15.48       21.70     16.55 o 
  -1  10  12       10.58       23.87     13.56 o 
   0  10  12       23.19       41.24     12.07 o 
   1  10  12       10.95       14.92     16.00 o 
   2  10  12       15.29       37.09     13.81 o 
   3  10  12       11.79       -3.20     11.08 o 
  -2  11  12        8.57       27.94     17.09 o 
  -1  11  12       47.28       30.38     16.28 o 
   0  11  12       42.74       67.82     21.43 o 
   1  11  12       47.05       88.43     22.79 o 
   2  11  12        8.95       31.47     19.26 o 
   1   0  13      512.16      498.95     20.08 o 
   2   0  13     1043.27      990.34     30.52 o 
   3   0  13      529.50      549.90     22.43 o 
   4   0  13       70.05       81.43     11.56 o 
   5   0  13       25.21       24.75      8.53 o 
   6   0  13       88.74       74.95     17.36 o 
   7   0  13       16.18       24.35     13.17 o 
  -7   1  13       24.41       27.86     22.38 o 
  -6   1  13       14.35       17.20      9.07 o 
  -5   1  13        7.75       13.09      7.68 o 
  -4   1  13       87.68       85.67     11.89 o 
  -3   1  13       87.52       84.33     20.26 o 
  -2   1  13       30.90       35.46      9.45 o 
  -1   1  13      699.14      715.03     24.43 o 
   0   1  13        4.20       19.53      8.82 o 
   1   1  13      700.67      717.74     45.47 o 
   2   1  13       29.48       14.82      6.89 o 
   3   1  13       86.07      107.03     11.90 o 
   4   1  13       83.61       85.76     11.51 o 
   5   1  13        7.18        2.54     10.58 o 
   6   1  13       13.84       12.74     11.51 o 
   7   1  13       24.89       15.96     12.27 o 
  -6   2  13       15.86        6.11      8.55 o 
  -5   2  13       72.52       92.62     16.98 o 
  -4   2  13       17.00        4.85      6.42 o 
  -3   2  13      111.24      121.72     12.68 o 
  -2   2  13        0.15       -2.90      5.33 o 
  -1   2  13       63.67       58.99      9.39 o 
   0   2  13        0.13        5.34      9.90 o 
   1   2  13       65.05       69.55      9.80 o 
   2   2  13        0.29        3.05      6.64 o 
   3   2  13      109.98      119.07     12.11 o 
   4   2  13       17.85       14.05     12.75 o 
   5   2  13       71.81       58.61     18.31 o 
   6   2  13       15.88        6.42     11.07 o 
  -6   3  13       16.40       15.10     14.92 o 
  -5   3  13       13.00       13.84      8.86 o 
  -4   3  13       23.72       15.93      9.11 o 
  -3   3  13        2.20        2.97      7.64 o 
  -2   3  13      114.68      120.08     16.82 o 
  -1   3  13       81.68      108.52     14.19 o 
   0   3  13      230.12      256.12     54.25 o 
   1   3  13       82.40       61.25      9.71 o 
   2   3  13      107.90      112.68     11.73 o 
   3   3  13        2.25        4.69      6.38 o 
   4   3  13       23.40       33.90     11.12 o 
   5   3  13       12.47       -0.59     10.72 o 
   6   3  13       16.39       13.30     11.82 o 
  -6   4  13       15.11       15.39     10.64 o 
  -5   4  13       27.24       27.10     16.00 o 
  -4   4  13       63.22       74.77     14.24 o 
  -3   4  13      192.50      161.37     17.72 o 
  -2   4  13       12.05        6.70      7.84 o 
  -1   4  13       56.58       67.34     12.62 o 
   0   4  13        4.15        7.47      7.88 o 
   1   4  13       56.26       48.63      8.99 o 
   2   4  13       12.45        3.94      5.30 o 
   3   4  13      194.18      172.81     25.91 o 
   4   4  13       62.83       62.18     11.19 o 
   5   4  13       26.29       43.22     10.60 o 
   6   4  13       14.39        8.63      9.20 o 
  -6   5  13        2.96        4.45      9.69 o 
  -5   5  13        3.79        6.73      9.54 o 
  -4   5  13       52.53       51.47     13.31 o 
  -3   5  13      107.50       78.85     17.09 o 
  -2   5  13       26.97       34.68     10.72 o 
  -1   5  13      241.64      202.76     18.92 o 
   0   5  13       71.74       57.65     12.08 o 
   1   5  13      236.91      234.88     15.43 o 
   2   5  13       25.62       23.85     10.48 o 
   3   5  13      104.68       87.63     11.81 o 
   4   5  13       55.04       67.23     11.66 o 
   5   5  13        3.79        9.97      8.56 o 
   6   5  13        3.15       15.78     11.32 o 
  -5   6  13        0.78        9.91      9.43 o 
  -4   6  13       11.39       12.48      8.63 o 
  -3   6  13       23.61        9.47      8.54 o 
  -2   6  13       42.10       32.70     10.64 o 
  -1   6  13        0.45       -6.31      7.07 o 
   0   6  13      197.91      203.13     15.08 o 
   1   6  13        0.54        6.74      8.80 o 
   2   6  13       45.04       46.25      9.86 o 
   3   6  13       23.11       10.16     13.53 o 
   4   6  13       10.49       20.33      8.93 o 
   5   6  13        0.87       -1.20     10.35 o 
  -5   7  13        4.82       15.40     10.84 o 
  -4   7  13        4.70        5.92      9.39 o 
  -3   7  13       35.20       34.89     11.60 o 
  -2   7  13       36.46       27.55     10.35 o 
  -1   7  13       58.00       67.22     13.41 o 
   0   7  13       15.22       32.67     11.22 o 
   1   7  13       56.71       58.77     16.00 o 
   2   7  13       34.48       31.64      8.89 o 
   3   7  13       34.74       45.83     10.70 o 
   4   7  13        4.57       13.14     11.51 o 
   5   7  13        4.56       24.41     12.85 o 
  -4   8  13        4.21        0.20      9.29 o 
  -3   8  13        5.70       14.32     10.54 o 
  -2   8  13       13.65        4.87      9.10 o 
  -1   8  13       18.85        3.26     12.21 o 
   0   8  13      127.28      110.84     34.32 o 
   1   8  13       19.44       19.59     10.17 o 
   2   8  13       13.54       16.30     10.25 o 
   3   8  13        6.05        9.66     10.93 o 
   4   8  13        4.11        4.61     12.28 o 
  -4   9  13        7.08       16.02     11.87 o 
  -3   9  13       40.49       31.85     12.66 o 
  -2   9  13       14.94       23.60     16.28 o 
  -1   9  13       11.48        6.24     11.66 o 
   0   9  13       14.75       14.96      9.78 o 
   1   9  13       11.93        7.69      9.48 o 
   2   9  13       15.41       18.18     15.73 o 
   3   9  13       40.04       67.84     16.57 o 
   4   9  13        6.91       -6.65     11.70 o 
  -2  10  13        9.31       30.65     17.90 o 
  -1  10  13       28.67        4.88     12.48 o 
   0  10  13        8.83       19.33     10.95 o 
   1  10  13       29.58       55.88     21.97 o 
   2  10  13        9.42       10.04     17.90 o 
   0   0  14     1051.64      974.67     54.53 o 
   1   0  14       15.24        6.68      7.96 o 
   2   0  14       59.74       68.90     10.36 o 
   3   0  14        0.70        6.49      7.06 o 
   4   0  14       15.65       15.19      7.74 o 
   5   0  14        3.30        8.97      8.01 o 
   6   0  14        1.44       -4.83     10.68 o 
  -6   1  14       14.91        8.80     10.84 o 
  -5   1  14      180.39      186.10     16.85 o 
  -4   1  14       78.87       73.56     11.82 o 
  -3   1  14       68.44       74.09     10.86 o 
  -2   1  14      218.12      205.60     15.18 o 
  -1   1  14      268.71      231.30     21.70 o 
   0   1  14      799.57      794.88     51.41 o 
   1   1  14      273.53      227.94     30.52 o 
   2   1  14      216.54      249.93     16.37 o 
   3   1  14       63.58       67.17     10.63 o 
   4   1  14       81.71       85.83     12.02 o 
   5   1  14      179.47      182.88     21.38 o 
   6   1  14       15.54       -3.11     10.74 o 
  -6   2  14        6.71        9.73      9.22 o 
  -5   2  14       45.58       58.33     11.84 o 
  -4   2  14      184.02      195.54     16.48 o 
  -3   2  14       17.01       22.62      8.61 o 
  -2   2  14        3.12        8.78      6.54 o 
  -1   2  14      188.60      228.80     20.10 o 
   0   2  14        0.57        1.10      8.14 o 
   1   2  14      183.80      186.60     31.33 o 
   2   2  14        2.98       -0.38      5.94 o 
   3   2  14       15.28       12.58      7.52 o 
   4   2  14      184.37      199.10     28.08 o 
   5   2  14       45.58       54.51     14.74 o 
   6   2  14        6.88       17.22     12.07 o 
  -6   3  14        8.59       10.99     10.93 o 
  -5   3  14        0.13       -2.66      7.67 o 
  -4   3  14       46.52       37.30     22.65 o 
  -3   3  14       15.35       11.07      8.91 o 
  -2   3  14       42.82       44.90     14.78 o 
  -1   3  14        7.02       12.02      8.69 o 
   0   3  14        4.76        6.93      7.80 o 
   1   3  14        6.90        4.01      6.51 o 
   2   3  14       39.93       33.95      8.19 o 
   3   3  14       15.52       16.95      8.92 o 
   4   3  14       44.98       36.85     31.06 o 
   5   3  14        0.11       11.39     11.13 o 
   6   3  14        9.01        1.30     20.07 o 
  -6   4  14        1.81       11.53     10.63 o 
  -5   4  14       32.91       33.31     12.17 o 
  -4   4  14       43.98       52.47     13.11 o 
  -3   4  14       12.11        7.20      8.33 o 
  -2   4  14       77.71       99.73     16.41 o 
  -1   4  14       56.10       49.47     12.48 o 
   0   4  14      100.89       87.15     14.29 o 
   1   4  14       59.29       78.75     11.24 o 
   2   4  14       80.94       72.35     10.89 o 
   3   4  14       12.92       19.62      8.10 o 
   4   4  14       44.79       47.63     13.08 o 
   5   4  14       33.51       46.06     11.02 o 
   6   4  14        1.73       10.05      9.53 o 
  -5   5  14       63.27       56.71     14.86 o 
  -4   5  14       14.19       20.71     10.70 o 
  -3   5  14       63.48       59.15     13.51 o 
  -2   5  14        5.92       -3.78     10.58 o 
  -1   5  14       16.73       11.24      9.38 o 
   0   5  14       33.65       29.12     10.34 o 
   1   5  14       17.38       13.79      7.65 o 
   2   5  14        5.76       13.42     10.74 o 
   3   5  14       61.51       74.73     14.48 o 
   4   5  14       14.13       20.01      9.47 o 
   5   5  14       62.96       53.47     14.46 o 
  -5   6  14        5.66       21.15     11.96 o 
  -4   6  14        4.46       12.42      9.39 o 
  -3   6  14        0.80        5.45      8.02 o 
  -2   6  14      116.50      106.83     20.48 o 
  -1   6  14       28.21       16.50     10.99 o 
   0   6  14      199.25      186.58     19.03 o 
   1   6  14       27.91       19.15     15.33 o 
   2   6  14      121.47       90.78     14.95 o 
   3   6  14        0.94        3.89      7.64 o 
   4   6  14        4.24       12.28      8.87 o 
   5   6  14        5.64       13.06     12.83 o 
  -4   7  14       22.64       35.54     12.81 o 
  -3   7  14        6.65        5.37      9.01 o 
  -2   7  14       97.63       97.61     35.27 o 
  -1   7  14        0.00       -4.61      7.77 o 
   0   7  14       18.67        2.98     12.48 o 
   1   7  14        0.00        3.58      8.92 o 
   2   7  14       96.77      103.79     16.82 o 
   3   7  14        6.12        7.95      8.35 o 
   4   7  14       23.55       34.83     14.67 o 
  -4   8  14        0.06        5.43      8.83 o 
  -3   8  14        2.34       15.25     11.08 o 
  -2   8  14        6.96        9.27     10.58 o 
  -1   8  14       47.25       69.72     20.62 o 
   0   8  14        0.48       10.31     12.21 o 
   1   8  14       47.20       57.50     13.50 o 
   2   8  14        6.93       28.38     11.92 o 
   3   8  14        2.09        4.78     11.51 o 
   4   8  14        0.05        1.49     11.89 o 
  -3   9  14        0.81        9.58      9.69 o 
  -2   9  14       16.87       12.48     14.65 o 
  -1   9  14        2.16       11.66     14.11 o 
   0   9  14        1.55       -0.27     12.21 o 
   1   9  14        2.10       -3.78     11.80 o 
   2   9  14       16.66       29.03     18.72 o 
   3   9  14        0.79       -7.32     16.00 o 
  -1  10  14       34.65       46.66     18.18 o 
   0  10  14        0.08        8.68     14.11 o 
   1  10  14       34.42       53.44     21.16 o 
   1   0  15       49.85       56.00     12.62 o 
   2   0  15       67.42       68.46     10.80 o 
   3   0  15      126.21      140.06     14.45 o 
   4   0  15       88.22       98.68     15.27 o 
   5   0  15       11.70       24.32      9.47 o 
  -5   1  15       21.44       20.72      9.19 o 
  -4   1  15       76.34       78.49     12.36 o 
  -3   1  15        4.83        8.24      7.09 o 
  -2   1  15      108.45      131.28     44.76 o 
  -1   1  15       47.68       37.45     10.97 o 
   0   1  15       35.30       30.54     10.64 o 
   1   1  15       52.40       52.00     12.51 o 
   2   1  15      107.44      111.94     30.86 o 
   3   1  15        5.57       -3.76      6.34 o 
   4   1  15       79.00       80.73     12.58 o 
   5   1  15       20.75       12.59     11.79 o 
  -5   2  15       28.37       12.91      8.93 o 
  -4   2  15       35.18       41.26      9.78 o 
  -3   2  15      168.11      172.48     15.87 o 
  -2   2  15      146.86      175.18     38.11 o 
  -1   2  15       58.94       72.71     13.71 o 
   0   2  15      145.90      156.01     21.29 o 
   1   2  15       56.75       55.75     12.75 o 
   2   2  15      148.76      168.81     19.84 o 
   3   2  15      172.26      178.47     17.08 o 
   4   2  15       36.31       30.27     13.03 o 
   5   2  15       29.06       20.09     12.67 o 
  -5   3  15       15.40        1.33      9.50 o 
  -4   3  15        2.69        0.33      8.65 o 
  -3   3  15       22.47       15.16      9.23 o 
  -2   3  15       80.72       86.37     25.77 o 
  -1   3  15       27.80       32.19     12.61 o 
   0   3  15      132.11      120.88     16.19 o 
   1   3  15       27.59       18.95      9.59 o 
   2   3  15       81.05       75.43     11.47 o 
   3   3  15       24.29       19.96     11.30 o 
   4   3  15        2.72      -13.85      9.63 o 
   5   3  15       15.25       16.90     12.28 o 
  -5   4  15       13.38        3.07     12.75 o 
  -4   4  15       18.44       30.78     12.62 o 
  -3   4  15       12.89       -2.98      7.68 o 
  -2   4  15      144.02      145.38     18.60 o 
  -1   4  15        0.32        5.76      8.33 o 
   0   4  15       28.66        5.64      8.99 o 
   1   4  15        0.55        4.58      8.07 o 
   2   4  15      143.94      144.85     22.52 o 
   3   4  15       12.02       12.14      9.51 o 
   4   4  15       18.81       34.38     10.27 o 
   5   4  15       13.63       24.20     11.01 o 
  -5   5  15       19.21       22.79     10.61 o 
  -4   5  15       18.09       17.29     10.95 o 
  -3   5  15        7.22       12.13     20.48 o 
  -2   5  15       12.16       -1.11      8.07 o 
  -1   5  15       35.79       38.51     12.34 o 
   0   5  15       31.43       42.01     12.36 o 
   1   5  15       36.37       38.14     22.38 o 
   2   5  15       12.66       20.02     10.84 o 
   3   5  15        7.21       11.96      7.96 o 
   4   5  15       18.38       25.11     12.70 o 
   5   5  15       19.73       27.83     11.01 o 
  -4   6  15       13.45       16.28     13.97 o 
  -3   6  15       37.48       16.84      9.88 o 
  -2   6  15        2.95        3.98      8.60 o 
  -1   6  15       17.62       14.42      9.96 o 
   0   6  15        7.06       16.57      9.64 o 
   1   6  15       16.13        8.41     13.56 o 
   2   6  15        3.29       -0.95      9.62 o 
   3   6  15       38.13       19.68     11.34 o 
   4   6  15       13.20       21.13     10.62 o 
  -3   7  15        0.18        8.35      9.87 o 
  -2   7  15      106.88       96.76     23.46 o 
  -1   7  15       13.08       -1.34     23.06 o 
   0   7  15        1.28        4.34     13.02 o 
   1   7  15       13.51       13.56     13.02 o 
   2   7  15      104.78      104.76     16.96 o 
   3   7  15        0.19        4.64     10.62 o 
  -2   8  15        5.92        9.83     11.94 o 
  -1   8  15        6.06       27.13     16.55 o 
   0   8  15       30.24       48.29     19.53 o 
   1   8  15        6.15        8.41     13.02 o 
   2   8  15        6.31        3.70     10.55 o 
  -1   9  15       20.02       23.06     14.38 o 
   0   9  15       15.39       31.74     16.55 o 
   1   9  15       20.04       37.44     18.45 o 
   0   0  16      226.10      205.62     28.75 o 
   1   0  16        1.33       -4.35      7.42 o 
   2   0  16       31.16       35.30     11.35 o 
   3   0  16       39.67       36.67     10.38 o 
   4   0  16       48.98       34.65     10.25 o 
   5   0  16        5.85        9.87     11.12 o 
  -5   1  16       40.63       51.41     11.65 o 
  -4   1  16        2.48       -1.05      7.59 o 
  -3   1  16       16.54       21.40      8.72 o 
  -2   1  16      114.98      103.74     16.06 o 
  -1   1  16       16.03       31.46     10.88 o 
   0   1  16       47.63       69.65     19.12 o 
   1   1  16       16.68       17.09      9.84 o 
   2   1  16      112.77      111.21     37.84 o 
   3   1  16       16.90       18.51      8.65 o 
   4   1  16        2.28       -2.05      7.66 o 
   5   1  16       40.62       52.59     15.71 o 
  -5   2  16       30.94       38.99     11.67 o 
  -4   2  16       42.33       45.28     13.68 o 
  -3   2  16       20.17       28.79      9.65 o 
  -2   2  16        8.02        8.40      8.92 o 
  -1   2  16       62.21       82.02     15.15 o 
   0   2  16        3.99       10.60      8.86 o 
   1   2  16       62.03       54.71     13.41 o 
   2   2  16        6.73        1.75      8.99 o 
   3   2  16       21.38       16.19      8.53 o 
   4   2  16       40.70       34.65     14.24 o 
   5   2  16       29.99       40.48     14.37 o 
  -4   3  16        6.23       24.39     18.58 o 
  -3   3  16        2.47       -3.91     19.40 o 
  -2   3  16        4.81       -0.47     21.29 o 
  -1   3  16       65.00       68.59     13.71 o 
   0   3  16       17.01       18.36     10.00 o 
   1   3  16       65.19       81.66     26.45 o 
   2   3  16        4.94       12.75      9.43 o 
   3   3  16        2.78        0.10     10.26 o 
   4   3  16        6.00      -14.19      9.46 o 
  -4   4  16       13.05       14.62     11.01 o 
  -3   4  16        5.92        6.17      9.42 o 
  -2   4  16       42.61       69.55     14.65 o 
  -1   4  16       36.01       29.80     10.93 o 
   0   4  16        8.98        6.96      8.80 o 
   1   4  16       35.15       45.22     12.70 o 
   2   4  16       41.69       44.49     19.53 o 
   3   4  16        5.60       -7.98      9.49 o 
   4   4  16       12.22       24.23      9.99 o 
  -4   5  16       11.25        2.82      9.88 o 
  -3   5  16       57.17       43.50     13.42 o 
  -2   5  16       45.61       41.09     12.82 o 
  -1   5  16       30.30       40.84     17.90 o 
   0   5  16      127.18      119.97     23.19 o 
   1   5  16       29.42       35.27     18.45 o 
   2   5  16       47.09       63.48     21.70 o 
   3   5  16       56.28       62.93     15.99 o 
   4   5  16       11.51       25.57     10.44 o 
  -3   6  16       25.94       25.59     12.24 o 
  -2   6  16       14.33       18.19     11.00 o 
  -1   6  16       17.42       14.96     10.07 o 
   0   6  16        0.23       -0.54     12.48 o 
   1   6  16       17.29       43.40     18.18 o 
   2   6  16       14.36       21.16     16.28 o 
   3   6  16       27.21       32.67     16.41 o 
  -2   7  16       31.45       20.59     10.81 o 
  -1   7  16       46.75       29.30     17.09 o 
   0   7  16        5.48       22.79     16.00 o 
   1   7  16       47.18       43.67     18.72 o 
   2   7  16       31.04       55.34     21.16 o 
  -1   8  16        3.79       23.33     14.65 o 
   0   8  16       18.98       29.84     16.28 o 
   1   8  16        3.75       20.35     16.00 o 
   1   0  17      154.17      148.48     18.59 o 
   2   0  17       51.30       36.86     11.99 o 
   3   0  17      103.52      121.94     29.16 o 
   4   0  17       73.37       46.02     14.30 o 
  -4   1  17       34.89       42.49     11.36 o 
  -3   1  17       91.55       82.63     16.18 o 
  -2   1  17      138.48      149.25     32.28 o 
  -1   1  17       35.42       41.26     11.80 o 
   0   1  17       59.96       76.84     15.01 o 
   1   1  17       33.62       45.42     12.55 o 
   2   1  17      139.33      185.04     20.87 o 
   3   1  17       91.45      125.01     18.75 o 
   4   1  17       35.36       20.66     26.58 o 
  -4   2  17       26.19       29.01     12.67 o 
  -3   2  17       59.60       61.16     19.12 o 
  -2   2  17       55.42       59.21     13.62 o 
  -1   2  17        9.68       10.81      9.38 o 
   0   2  17      168.06      210.51     31.20 o 
   1   2  17        9.04        0.12      9.09 o 
   2   2  17       56.66       55.47     14.24 o 
   3   2  17       58.98       75.95     15.90 o 
   4   2  17       25.82       28.35     13.33 o 
  -3   3  17      103.33      120.76     38.93 o 
  -2   3  17       30.10       40.90     12.94 o 
  -1   3  17       35.36       36.82     17.77 o 
   0   3  17       50.78       34.84     11.70 o 
   1   3  17       35.52       55.64     17.90 o 
   2   3  17       29.28       31.86     11.99 o 
   3   3  17      102.92      167.37     32.82 o 
  -3   4  17       34.60       20.61     11.85 o 
  -2   4  17       47.82       52.74     14.28 o 
  -1   4  17      126.35      161.94     20.23 o 
   0   4  17       62.56       60.17     28.08 o 
   1   4  17      124.81      135.31     19.94 o 
   2   4  17       48.28       75.14     23.60 o 
   3   4  17       33.45       70.53     23.60 o 
  -2   5  17       20.52       14.02     22.52 o 
  -1   5  17       19.64       19.47     11.16 o 
   0   5  17       12.27        3.91     15.46 o 
   1   5  17       19.58       23.60     17.09 o 
   2   5  17       21.76       37.44     18.72 o 
  -2   6  17        9.29       -0.06     19.12 o 
  -1   6  17       90.55      102.09     17.51 o 
   0   6  17        2.97        6.51     13.29 o 
   1   6  17       89.66      141.87     29.03 o 
   2   6  17        8.65       11.94     14.65 o 
   0   0  18       90.22       95.49     23.87 o 
   1   0  18       15.53       18.54     10.66 o 
   2   0  18        8.54        7.15     10.78 o 
   3   0  18       39.84       56.25     14.85 o 
  -3   1  18       10.94        9.21     10.64 o 
  -2   1  18        6.81        2.16     10.34 o 
  -1   1  18        5.54        2.81      9.87 o 
   0   1  18        0.01        7.81     17.09 o 
   1   1  18        6.32       -3.01      8.47 o 
   2   1  18        6.84       17.02     10.63 o 
   3   1  18       10.99       16.97     21.57 o 
  -2   2  18        7.98       22.92     12.15 o 
  -1   2  18      164.83      132.33     19.55 o 
   0   2  18       26.97       52.53     13.75 o 
   1   2  18      167.61      208.79     22.23 o 
   2   2  18        8.62       17.09     16.68 o 
  -2   3  18       11.93       34.96     13.10 o 
  -1   3  18       40.85       39.59     13.23 o 
   0   3  18        0.97       -4.88      8.63 o 
   1   3  18       43.13       46.55     30.79 o 
   2   3  18       12.29       29.48     11.73 o 
  -1   4  18       10.22       20.21     11.14 o 
   0   4  18       15.24       14.10     10.25 o 
   1   4  18       11.64       13.87     10.16 o 
   0   1  19       10.98        1.17      8.84 o 
                                                 
